# Supplementary material for: Exploring the Impact of Niacin Intake on Cardiovascular Outcomes: A Comprehensive Analysis Using NHANES Data (2003–2018)
Source: Rev Cardiovasc Med. 2024 Nov 20;25(11):410. doi: 10.31083/j.rcm2511410 (PMC11607498; doi:10.31083/j.rcm2511410)
Supplement: Supplementary file 1 [file 2153-8174-25-11-410-s1.xlsx]

## Sheet: Sheet1
SEQN	WTDR2D	PERMTH_INT	SDDSRVYR	WTMEC2YR	WTMEC4YR	SDMVPSU	SDMVSTRA	RIAGENDR	RIDAGEYR	RIDRETH1	DMDEDUC2	INDFMPIR	DMDMARTL	CVD	DIQ010	BPXSY	BPXDI	SMQ040	BMXBMI	BMXWAIST	ALQ130	CVDRATE	DR2TNIAC	MORTSTAT	HBP	Weight	DR2TNIAC_binary	DR2TNIAC_quartile	DR2TNIAC_tertile
21009	170262	196	3	97731.7	99	0	31	1	55	3	3	3.79	1	0	0	120	86	99	31.26	118.4	2	0	25.55	0	1	21282.8	1	3	2
21010	75296.1	182	3	43286.6	99	1	29	0	52	3	4	1.24	6	0	0	133.333	84	1	25.49	91.4	4	0	13.994	0	1	9412.02	0	1	1
21012	29690.6	127	3	12947.3	99	0	33	1	63	4	3	0.89	6	1	0	122.667	64.6667	1	19.6	73.7	4	0	25.461	1	0	3711.32	1	3	2
21015	12824.6	25	3	19994.2	99	0	33	1	83	3	4	1.2	1	1	0	154	54	-1	28.32	102	1	1	17.463	1	1	1603.07	0	2	2
21017	9651.2	202	3	26802.6	99	0	42	0	37	1	2	0.21	6	0	0	102.667	67.3333	1	19.34	77.8	2	0	19.677	0	0	1206.4	0	2	2
21018	81328.7	183	3	36208.3	99	0	33	0	33	4	3	2.06	1	0	0	138	102	99	16.57	65	1	0	18.037	0	1	10166.1	0	2	2
21019	7009.89	180	3	15876.7	99	1	41	0	50	1	1	0.16	1	0	0	114.667	76	-1	38.03	102.7	1	1	4.789	0	0	876.236	0	1	1
21020	31792.3	183	3	29102.1	99	1	38	0	55	4	2	2.48	1	0	0	131	86	99	22.55	87.4	1	0	20.085	0	1	3974.04	0	2	2
21029	281051	189	3	100100	99	0	33	1	40	3	5	5	5	0	0	120.667	89.3333	-1	29.2	107	3	0	58.912	0	1	35131.3	1	4	3
21031	39162	182	3	85621.3	99	1	29	0	37	3	5	5	1	0	0	101.333	54.6667	99	20.23	75	2	0	16.804	0	0	4895.24	0	2	1
21033	19322.1	179	3	25488.3	99	1	41	0	57	4	3	0.33	3	0	0	152	72.6667	99	32.07	103	2	0	30.052	0	1	2415.27	1	3	3
21036	28276.1	84	3	22303.7	99	1	38	0	85	3	2	3.34	2	1	0	137	65	99	23.37	94.7	1	0	12.195	1	1	3534.51	0	1	1
21037	68571.9	6	3	20495.4	99	0	39	1	85	3	1	1.72	2	1	0	188	77	-1	22.26	87	24	0	19.595	1	1	8571.49	0	2	2
21039	61375.8	144	3	18569.1	99	0	30	0	84	3	3	0.92	2	0	0	116	52.6667	-1	33.51	111.8	2	0	19.18	1	0	7671.98	0	2	2
21043	16775.7	189	3	28436.7	99	0	33	1	31	4	3	0.37	1	0	1	123.672	69.4982	99	62.77	98.8231	2	0	17.181	0	99	2096.97	0	2	2
21048	29792.5	201	3	19035.1	99	0	39	0	42	1	3	0.48	3	0	0	124	89	1	21.85	86	2	0	22.089	0	1	3724.06	1	3	2
21050	110377	112	3	65554.8	99	0	32	1	69	3	3	1.92	1	0	0	119.333	63.3333	-1	29.54	112.2	5	1	25.787	1	0	13797.2	1	3	2
21051	43233	200	3	77003.3	99	0	30	1	55	3	3	5	1	0	0	127.333	78.6667	-1	30.45	108	1	0	26.595	0	0	5404.13	1	3	2
21052	63600.4	182	3	85621.3	99	1	29	0	37	3	3	2.45	1	0	0	111.333	73.3333	-1	20.01	75.7	3	0	31.221	0	0	7950.05	1	4	3
21054	35230.6	200	3	85590.4	99	0	39	0	59	3	4	4.48	1	0	0	116.667	76	-1	26.89	93.1	1	0	10.933	0	0	4403.83	0	1	1
21055	6806.39	202	3	8976.09	99	0	36	0	73	1	1	1.47	5	0	0	200	93.3333	99	28.92	98.4	6	0	8.556	0	1	850.799	0	1	1
21058	14915.4	93	3	11283.8	99	1	41	1	78	4	1	1.82	2	1	0	144.667	85.3333	-1	35.97	120.1	1	0	20.715	1	1	1864.42	0	2	2
21059	58759.8	202	3	104658	99	0	36	0	51	3	5	5	1	0	0	128	73.3333	99	20.61	70	1	0	15.72	0	0	7344.97	0	2	1
21061	16178.6	188	3	28781	99	1	33	1	71	3	2	1.76	1	0	0	128	61.3333	99	29.75	107.4	2	0	13.645	0	0	2022.32	0	1	1
21063	5666.99	190	3	2519.95	99	0	40	1	69	1	1	1.17	1	0	0	168	93.3333	-1	31.45	107.8	1	0	6.041	0	1	708.374	0	1	1
21065	95921.7	184	3	91954.9	99	1	40	1	52	3	5	5	1	0	0	110.667	78	99	27.61	104.6	3	0	15.021	0	0	11990.2	0	2	1
21066	49804.9	185	3	49105.4	99	0	35	0	76	2	3	0.8	3	0	0	123.672	69.4982	-1	26.22	99.1	1	0	21.295	0	99	6225.61	0	2	2
21067	37026.9	193	3	90158.7	99	0	32	1	25	3	3	2.4	1	0	0	129.333	78	1	31.17	107.4	8	0	13.138	0	0	4628.36	0	1	1
21068	61974.1	203	3	47705.7	99	0	34	0	57	3	1	1.07	3	0	0	108	72	-1	29	104.4	3	0	12.479	0	0	7746.77	0	1	1
21069	2051.16	184	3	2705.02	99	1	40	1	70	1	1	0.08	1	0	0	130	58.6667	1	23.36	95.5	4	0	53.848	0	1	256.395	1	4	3
21070	194878	182	3	85621.3	99	1	29	0	31	3	4	2.29	1	0	0	106	58.6667	-1	32.57	111.1	3	0	27.521	0	0	24359.7	1	3	3
21074	7550.22	72	3	16475.7	99	1	42	0	76	4	2	0.74	2	0	0	126	56	-1	29.94	109.5	2	0	18.52	1	0	943.778	0	2	2
21078	11664.4	108	3	18086.7	99	0	41	1	85	3	3	1.92	1	1	0	177	66	-1	21.66	84	4	0	15.7	1	1	1458.05	0	2	1
21080	20951.7	201	3	50900.6	99	0	39	0	60	3	4	2.55	1	0	0	174	82	-1	29.79	95.7	1	0	31.679	0	1	2618.96	1	4	3
21083	4049.82	122	3	5167.56	99	0	38	0	80	1	1	1.18	3	0	0	199	74	99	24.85	89.4	3	0	24.257	1	1	506.228	1	3	2
21084	50252	193	3	93163.5	99	1	34	0	57	3	4	4.62	1	0	0	122.667	67.3333	1	29.46	109.7	1	1	21.208	1	0	6281.5	0	2	2
21085	10578.8	202	3	29378.6	99	0	42	1	26	1	3	0.93	5	0	0	104.667	58	99	26.62	96.4	10	0	17.506	0	0	1322.35	0	2	2
21087	14028.1	189	3	38957.9	99	1	34	1	28	1	2	0.65	1	0	0	114.667	68.6667	0	25.94	92.1	5	0	21.492	0	0	1753.52	1	3	2
21089	3415.52	194	3	6820.65	99	1	42	0	38	1	1	3.69	1	0	0	106	56	-1	27.36	98.8231	4	0	16.561	0	0	426.94	0	2	1
21090	39630.1	144	3	23461.4	99	1	41	1	56	4	2	5	1	0	0	144.667	90	99	26.46	91.6	4	0	5.544	1	1	4953.76	0	1	1
21091	32135.3	191	3	70258.8	99	0	41	0	25	3	5	1.61	6	0	0	100	50.6667	99	22.09	77	2	0	26.588	0	0	4016.92	1	3	2
21093	15011	143	3	27829.4	99	1	35	0	64	2	1	0.61	2	1	1	123.333	53.3333	1	28.97	100.3	2	0	16.505	1	0	1876.38	0	2	1
21096	59156.6	196	3	34008.2	99	0	31	0	68	3	4	2.43	1	0	0	105.333	59.3333	99	21.95	82.9	1	0	6.608	0	0	7394.58	0	1	1
21097	12640.8	199	3	28064.1	99	1	30	0	23	4	4	3.28	5	0	0	127	83	0	22.52	77.2	10	0	15.638	0	1	1580.1	0	2	1
21099	23435.5	201	3	35899.6	99	0	39	1	75	3	3	3.41	1	0	1	141.333	70	99	40.41	136	2	0	20.045	0	1	2929.44	0	2	2
21104	16555.3	166	3	12524.5	99	0	35	1	70	4	1	5	1	1	1	114	60	-1	29.33	108	4	0	10.233	1	0	2069.41	0	1	1
21107	30777.1	189	3	67289.2	99	1	33	1	20	3	3	2.89	5	0	0	132	77.3333	99	27.49	99.3	2	0	42.396	0	1	3847.14	1	4	3
21109	34306.5	182	3	75005.7	99	1	29	1	25	3	5	1.83	1	0	0	120.667	79.3333	99	30.65	110.1	1	0	36.308	0	0	4288.31	1	4	3
21111	13594	185	3	21078.8	99	0	35	0	85	2	1	1.57	1	0	0	163	49	99	24.62	98.6	1	0	13.502	0	1	1699.25	0	1	1
21113	23819.5	124	3	11818.6	99	0	41	1	81	4	99	0.38	2	0	0	122	54	-1	25.13	98.8231	2	1	14.372	1	0	2977.43	0	1	1
21115	8112.93	190	3	22530.6	99	0	40	0	32	1	1	0.35	1	0	0	104.667	57.3333	99	42.57	125.9	4	0	13.545	0	0	1014.12	0	1	1
21116	33064.3	185	3	29523.1	99	1	43	0	38	1	2	1.12	1	0	0	129.333	74	-1	37.82	115.7	2	0	17.65	0	0	4133.04	0	2	2
21117	99648.1	200	3	45999.3	99	0	30	0	63	3	3	1.92	1	0	0	134.667	71.3333	1	29.0633	98.8231	2	0	28.068	0	1	12456	1	3	3
21118	1333.31	62	3	3504.45	99	1	34	1	66	1	1	1.39	6	1	1	136	66.6667	1	25.76	95.7	1	1	15.675	1	1	166.663	0	2	1
21120	25826	200	3	45999.3	99	0	30	0	60	3	4	2.21	3	0	0	108	58	1	20.71	82.8	1	0	7.829	0	0	3228.25	0	1	1
21123	20666.3	32	3	32219.9	99	1	35	1	75	3	5	4.13	1	0	0	158	88.6667	-1	22.14	98.8231	2	0	20.032	1	1	2583.29	0	2	2
21124	18290.9	196	3	27905.9	99	0	31	1	55	4	4	1.34	2	0	1	151.333	76.6667	99	25.18	84	3	0	15.297	0	1	2286.36	0	2	1
21125	15661	201	3	31274.4	99	0	42	1	36	1	2	0.59	1	0	0	114	68	99	20.17	76.8	4	0	35.374	0	0	1957.63	1	4	3
21129	187966	184	3	90400.1	99	1	40	1	37	5	5	5	1	0	0	115.333	80.6667	-1	24.79	94.3	1	0	36.536	0	1	23495.8	1	4	3
21130	13135.9	191	3	29163.3	99	0	41	0	20	4	4	3.98	5	0	0	108.667	63.3333	99	38.37	120.2	1	0	21.494	0	0	1641.99	1	3	2
21132	28077.6	188	3	67933.1	99	0	29	1	59	4	3	4.15	1	0	0	119.333	70.6667	-1	23.71	90.8	1	0	49.856	0	0	3509.7	1	4	3
21136	68621.7	187	3	28781	99	1	33	1	72	3	3	4.96	1	0	0	102	60.6667	99	26.6	100.7	1	0	22.479	0	0	8577.71	1	3	2
21141	23705.2	193	3	57721	99	0	32	1	37	3	3	1.21	1	0	0	128	80	99	24.46	91.5	1	0	30.832	0	1	2963.15	1	4	3
21142	39162	182	3	85621.3	99	1	29	0	31	3	2	5	1	0	0	112.667	72	99	39.73	92	2	0	14.811	0	0	4895.24	0	2	1
21143	173867	35	3	65193.8	99	1	31	1	65	3	2	5	3	0	1	133	66	-1	36.94	127.5	7	1	33.517	1	1	21733.4	1	4	3
21147	31799.6	187	3	69524.7	99	0	29	0	31	3	5	2.74	3	0	0	124.667	83.3333	99	33.59	104.7	3	0	19.555	0	1	3974.95	0	2	2
21149	5287.22	202	3	12792.3	99	0	41	0	63	4	4	1.29	3	0	0	168	82	99	33.16	105.1	1	0	13.456	0	1	660.902	0	1	1
21153	10627	185	3	25711.8	99	0	35	1	49	4	4	3.22	3	0	0	123.672	69.4982	99	27.06	94.5	2	0	14.269	0	99	1328.38	0	1	1
21154	30868.5	189	3	41556.4	99	0	33	1	27	3	3	1.04	1	0	0	126.667	79.3333	1	24.98	101.2	10	0	51.021	0	0	3858.56	1	4	3
21156	2076.2	74	3	4702.4	99	0	38	0	67	1	1	0.52	2	0	0	160	84	-1	39.21	119.7	10	0	7.147	1	1	259.525	0	1	1
21158	3268.16	192	3	4309.96	99	1	34	0	71	1	3	1.11	2	0	0	152.667	77.3333	99	33.37	105	2	1	15.491	0	1	408.52	0	2	1
21159	98667	125	3	41521.9	99	1	29	0	51	3	3	1.05	2	0	0	108.667	72.6667	0	14.7	61.8	2	0	27.771	1	0	12333.4	1	3	3
21165	38129.2	165	3	58408	99	1	32	0	75	3	1	1.22	2	1	0	123.672	69.4982	99	27.45	102.6	2	1	3.786	1	99	4766.15	0	1	1
21167	142307	201	3	62334.7	99	0	39	0	60	3	5	5	1	0	0	138	82	99	27.1	81	1	0	12.47	0	1	17788.3	0	1	1
21169	20276.6	121	3	49260.7	99	1	38	1	65	3	4	3.71	1	0	0	137	60	1	20.83	93.4	8	0	14.724	1	1	2534.58	0	2	1
21171	14574.8	196	3	32357.7	99	0	31	0	20	4	4	0.1	5	0	0	87.3333	52.6667	99	21	72.2	2	0	18.223	0	0	1821.85	0	2	2
21172	69376.7	156	3	26117.5	99	0	33	1	51	4	3	0.77	1	0	0	112	73.3333	-1	32.71	113.8	1	0	21.051	1	0	8672.09	0	2	2
21173	5597.27	196	3	13542.4	99	1	35	0	69	4	1	2.06	5	0	1	172.667	84.6667	99	25.32	92.9	1	0	7.011	0	1	699.658	0	1	1
21177	17561.4	199	3	26793	99	1	30	0	43	4	4	2.67	5	0	0	140.667	95.3333	-1	32.77	102.9	2	1	9.705	0	1	2195.18	0	1	1
21181	13682.4	200	3	25366.2	99	0	30	0	61	3	3	0.86	1	0	1	119.333	63.3333	99	34.57	100.8	3	1	24.911	0	0	1710.3	1	3	2
21183	53290.3	141	3	44962.6	99	0	36	1	73	3	4	4	1	1	0	143	51	-1	32.94	114.7	2	1	49.148	1	1	6661.29	1	4	3
21184	155324	203	3	55320.3	99	0	34	0	47	3	4	1.23	1	0	0	153.333	86	1	36.52	111	4	0	39.005	0	1	19415.4	1	4	3
21185	22782.3	200	3	40578	99	0	30	1	61	3	5	5	3	0	0	161.333	74	99	29.26	110	2	0	64.246	0	1	2847.79	1	4	3
21192	27341.6	67	3	24608.5	99	0	31	0	80	3	1	1.4	1	0	0	168.667	74	99	29.19	96.6	1	0	1.607	1	1	3417.7	0	1	1
21193	8959	194	3	21676.1	99	1	42	1	40	4	3	4.18	1	0	0	132.667	90.6667	99	34.62	108.4	1	0	24.1	0	1	1119.87	1	3	2
21194	72821	194	3	38896.7	99	0	36	0	29	4	3	1.66	3	0	0	101.333	64.6667	99	36.07	111	2	0	20.772	0	0	9102.63	0	2	2
21195	24908.5	194	3	29947.7	99	1	39	1	26	1	1	0	5	0	0	112	46	-1	26.37	96.7	12	0	38.603	0	0	3113.56	1	4	3
21199	20336.8	47	3	15385.3	99	0	43	1	85	4	2	1.52	1	0	1	138	32	-1	31.81	124.7	3	0	12.658	1	1	2542.1	0	1	1
21204	11216.8	56	3	3693.46	99	1	34	1	62	1	2	1.2	1	1	1	156	83.3333	99	26.2	98	2	1	18.048	1	1	1402.1	0	2	2
21205	17561.4	31	3	26793	99	1	30	0	40	4	4	0.28	1	0	0	162.667	86.6667	1	20.76	78.1	4	0	9.343	1	1	2195.18	0	1	1
21206	11573.4	196	3	25694.3	99	1	35	1	20	4	2	0.58	5	0	0	102	62	99	29.0633	98.8231	5	0	46.294	0	0	1446.68	1	4	3
21209	145895	198	3	51962.2	99	1	31	0	54	3	4	1.23	4	0	0	129	79	99	23.73	82.7	1	0	4.853	0	0	18236.8	0	1	1
21211	22018.2	195	3	25134.1	99	1	42	0	23	4	3	5	5	0	0	126	82	99	34.08	109.2	3	0	31.092	0	1	2752.27	1	4	3
21213	17615.5	202	3	26875.4	99	0	42	0	51	4	4	5	1	0	0	112.667	70	99	27.5	91.7	1	0	17.449	0	0	2201.93	0	2	2
21214	14692.4	195	3	7410.95	99	1	39	0	36	3	5	5	1	0	0	99.3333	55.3333	99	26.9	86.8	1	0	9.957	0	0	1836.55	0	1	1
21215	192811	202	3	92730.1	99	0	36	1	23	3	5	5	5	0	0	129.333	81.3333	99	27.74	99.6	8	0	34.799	0	1	24101.4	1	4	3
21216	49346	130	3	41634.6	99	0	34	1	74	3	1	2.23	1	1	1	140	59	-1	30.63	107.6	3	1	23.641	1	1	6168.25	1	3	2
21220	42909.4	196	3	104245	99	1	35	0	44	2	4	4.68	3	0	0	101	65	-1	22.53	79.5	2	0	10.507	0	0	5363.67	0	1	1
21221	25155	184	3	31236	99	1	40	1	23	1	3	2.29	5	0	0	114	84	99	28.47	94	10	0	6.438	0	1	3144.38	0	1	1
21223	169911	203	3	60302.8	99	0	34	0	34	3	3	0.64	1	0	0	116	64	1	23.52	82	3	1	14.722	0	0	21238.8	0	2	1
21224	38830.2	89	3	19490	99	0	43	0	47	1	2	0.67	4	1	1	120	72	1	27.93	93.2	3	0	8.776	1	0	4853.78	0	1	1
21225	24871.3	191	3	60560.3	99	0	40	0	26	3	5	2.15	6	0	0	108.667	34	1	22.94	77.2	3	0	37.073	0	0	3108.91	1	4	3
21228	111422	174	3	39684.4	99	1	43	0	63	5	4	3.2	1	0	0	154	78	99	18.61	79	1	0	32.37	1	1	13927.8	1	4	3
21232	63317.6	203	3	85240.6	99	0	34	1	24	3	4	5	1	0	0	125	79	0	25.66	93.4	4	0	19.33	0	0	7914.69	0	2	2
21233	11437.9	203	3	27673.6	99	0	41	0	49	4	2	5	1	0	0	124	74.6667	99	32.97	96.4	1	0	25.626	0	0	1429.73	1	3	2
21239	18371.5	89	3	40786.8	99	0	36	1	38	4	1	1.04	5	0	0	122	76	99	26.94	97.4	1	0	19.465	1	0	2296.44	0	2	2
21240	25670.8	69	3	39323.7	99	1	37	0	74	3	4	1.17	2	0	0	132	54	-1	30.82	111.5	1	1	18.937	1	1	3208.85	0	2	2
21242	87500.9	195	3	71678.4	99	1	39	1	26	3	5	5	1	0	0	125.333	72	99	25.95	95.5	2	0	46.252	0	0	10937.6	1	4	3
21247	169982	195	3	85739.7	99	1	39	1	31	3	5	5	6	0	0	105.333	67.3333	99	25.5	89	2	0	28.997	0	0	21247.7	1	3	3
21252	62066.4	140	3	27187	99	1	41	0	62	3	4	2.64	1	0	0	109.333	73.3333	1	30.45	104.7	1	0	18.745	1	0	7758.3	0	2	2
21253	8579.04	6	3	13302.6	99	0	36	1	85	3	3	1.29	2	1	0	158	57	-1	29.0633	98.8231	3	1	20.794	1	1	1072.38	0	2	2
21256	125316	183	3	33645.5	99	0	37	1	27	1	1	2.38	5	0	0	100	66	0	27.63	92.6	4	0	29.143	0	0	15664.5	1	3	3
21257	16229.8	188	3	12825.4	99	1	33	0	67	4	1	1.64	1	0	0	115.333	64.6667	99	37.03	109.8	1	0	14.917	0	0	2028.73	0	2	1
21258	27539.4	191	3	37074.6	99	0	41	1	26	2	2	1.64	5	0	0	130	88	99	27.68	93.5	4	0	19.879	0	1	3442.42	0	2	2
21263	25400.5	18	3	21431.1	99	1	30	0	85	3	1	2.48	5	0	0	123.672	69.4982	99	21.73	98.8231	1	1	8.889	1	99	3175.06	0	1	1
21264	21843.2	203	3	40495.8	99	0	43	1	41	2	2	2.99	1	0	0	122	78	1	27.43	93.3	2	0	21.317	0	0	2730.41	1	3	2
21265	280050	179	3	105008	99	1	41	1	43	3	4	3.76	5	0	1	136	65.3333	1	20.04	78.9	3	0	6.248	1	1	35006.3	0	1	1
21272	50057.5	197	3	26723.1	99	1	36	1	44	4	4	1.44	1	0	0	130	84.6667	-1	35.9	119.8	1	0	35.222	0	1	6257.19	1	4	3
21274	28525	182	3	32561.8	99	0	37	0	26	4	5	3.33	5	0	0	109	74	99	21.13	74.5	2	0	15.192	0	0	3565.63	0	2	1
21275	10163.1	193	3	4734.93	99	1	34	0	65	1	1	2.42	1	0	1	136.667	53.3333	99	35.07	110.5	1	0	20.281	0	1	1270.39	0	2	2
21276	23406.5	144	3	36491.9	99	0	39	1	72	3	5	5	1	0	0	134	78	99	20.09	80.8	1	0	30.822	1	1	2925.81	1	4	3
21277	92110	175	3	40347	99	0	34	0	55	3	3	2.78	3	0	0	122.667	78.6667	1	31.64	91.5	2	0	19.058	1	0	11513.7	0	2	2
21279	5250.55	194	3	13800.5	99	1	42	0	40	1	4	1.64	1	0	0	123.672	69.4982	99	33.17	104	1	0	26.422	0	99	656.318	1	3	2
21281	1524.94	192	3	3453.84	99	0	40	0	64	1	1	0.96	1	0	1	156	72	99	30.56	93.5	1	0	19.35	0	1	190.617	0	2	2
21285	26184.3	188	3	63757.5	99	0	29	0	22	3	4	2.15	6	0	0	108	60	1	19.86	74	4	0	10.661	0	0	3273.04	0	1	1
21286	6191.06	191	3	16272.5	99	0	40	1	41	1	1	0.35	1	0	0	105.333	68	99	31.4	101.1	1	0	24.452	0	0	773.883	1	3	2
21287	69857.2	182	3	94044.5	99	0	37	1	37	3	3	2.92	1	0	0	128	80.6667	1	32.45	98.8231	1	0	73.353	0	1	8732.15	1	4	3
21292	31668.8	90	3	56405.9	99	0	31	1	63	3	4	5	3	0	0	106.667	68.6667	-1	50.25	157.1	1	0	20.912	1	0	3958.6	0	2	2
21294	2969.92	197	3	7231.6	99	1	35	0	32	3	5	2.62	1	0	0	102	58.6667	99	30.87	112.2	1	0	36.322	0	0	371.24	1	4	3
21297	38589.7	200	3	93751	99	0	30	0	46	3	5	5	1	0	0	123.672	69.4982	-1	31.18	104.2	1	0	29.943	0	99	4823.71	1	3	3
21298	60672.5	184	3	58163.4	99	0	37	0	65	3	5	5	1	0	0	142	66	99	31.01	102.1	8	0	21.483	1	1	7584.06	1	3	2
21300	25506.8	60	3	22957.1	99	1	29	0	83	3	3	2.99	1	0	0	182	78	99	29.8	105.8	6	1	9.507	1	1	3188.35	0	1	1
21303	9549.96	198	3	7823.07	99	1	36	0	34	3	5	5	1	0	0	99.3333	64	99	28.18	93.4	2	0	12.962	0	0	1193.74	0	1	1
21304	10728.9	91	3	26065	99	0	30	0	64	3	2	0.75	3	0	0	138	63	1	21.37	91.9	3	0	29.666	1	1	1341.11	1	3	3
21305	34544.3	23	3	34059	99	0	30	1	75	3	5	5	1	0	0	105.333	70	-1	31.34	118	1	0	29.765	1	0	4318.03	1	3	3
21306	95986.8	196	3	60017.4	99	0	31	0	64	3	4	2.72	1	0	0	120	64.6667	99	36.17	109.1	2	0	13.903	0	0	11998.3	0	1	1
21307	32440.6	182	3	50576.6	99	1	29	0	72	3	5	2.72	1	0	0	131.333	63.3333	99	25.12	92.4	1	0	13.119	0	1	4055.07	0	1	1
21309	49873.3	57	3	38390.9	99	0	34	0	64	3	2	0.06	3	1	0	136	72	1	26.97	107.8	3	1	2.403	1	1	6234.16	0	1	1
21310	21180.4	188	3	23988.7	99	0	29	1	36	4	2	0.66	1	0	0	123.672	69.4982	1	21.25	81.7	3	0	22.155	0	99	2647.55	1	3	2
21313	3002.21	196	3	7310.23	99	0	31	0	22	3	3	0.96	5	0	0	110	67.3333	1	34.82	105.3	2	0	10.16	0	0	375.276	0	1	1
21316	87824.9	183	3	32978.5	99	0	37	0	22	4	4	2.42	5	0	0	120.667	54	-1	31.75	99.9	2	0	22.465	0	0	10978.1	1	3	2
21317	60900.3	196	3	58381.8	99	0	31	0	61	3	4	5	1	0	0	107.333	59.3333	-1	25.83	100	2	0	24.037	0	0	7612.54	1	3	2
21319	64559.8	195	3	114989	99	1	34	1	41	3	3	4.35	1	0	0	141.333	79.3333	0	32.59	116.2	3	0	44.66	0	1	8069.97	1	4	3
21321	21699.7	202	3	48175.8	99	0	36	0	32	4	2	0.64	5	0	0	116.667	58	1	39.72	123.4	4	0	20.242	0	0	2712.46	0	2	2
21325	29919.5	188	3	72852.7	99	0	29	1	32	3	5	5	1	0	0	128.667	84	99	31.56	105.3	4	0	20.918	0	1	3739.94	0	2	2
21326	16339.6	199	3	25397	99	1	31	1	51	1	4	4.95	1	0	0	123.333	81.3333	-1	32.03	98.8231	2	0	6.998	0	1	2042.45	0	1	1
21329	52518	196	3	50346.1	99	0	31	0	46	3	3	0.83	1	0	0	123.672	69.4982	-1	62.5	150.4	1	0	13.067	0	99	6564.75	0	1	1
21331	8418.22	188	3	3922	99	0	38	0	61	1	3	1.22	4	0	1	115.333	63.3333	99	29.0633	98.8231	1	0	5.462	0	0	1052.28	0	1	1
21332	54764.4	182	3	101529	99	1	29	1	41	3	5	5	1	0	0	102	72	99	26.8	94.4	3	0	44.409	0	0	6845.55	1	4	3
21339	12522.9	184	3	19464.7	99	1	40	0	43	1	5	5	1	0	1	103.333	73.3333	99	35.23	119.5	2	0	17.027	0	0	1565.37	0	2	2
21345	13452.6	182	3	17745.7	99	0	37	0	63	4	3	2.24	1	0	1	152	80	-1	29.21	99.5	1	0	11.053	0	1	1681.57	0	1	1
21346	38600.4	201	3	17164.5	99	0	42	1	42	1	4	1.33	1	0	0	112.667	70	99	28.9	96.4	1	0	15.176	0	0	4825.04	0	2	1
21351	67781.2	190	3	120727	99	1	32	0	40	3	4	3.25	1	0	0	92	72	99	21.14	81.1	3	0	10.12	0	0	8472.65	0	1	1
21352	5824.69	191	3	15309.6	99	0	40	1	44	1	3	0.96	1	0	0	107.333	63.3333	99	22.85	86.9	6	0	19.189	0	0	728.086	0	2	2
21353	10419.2	198	3	27385.7	99	1	34	0	48	1	1	1.03	1	0	0	133	81	99	30.24	102.2	2	0	19.29	0	1	1302.4	0	2	2
21356	192019	183	3	89748.5	99	0	37	0	36	3	4	2.12	1	0	0	120	76.6667	1	26.14	95.7	4	0	4.722	0	0	24002.4	0	1	1
21357	60673.2	196	3	108066	99	0	31	1	45	3	3	4.24	1	0	0	131.333	82	99	27.85	102	1	0	15.887	0	1	7584.15	0	2	1
21360	215066	203	3	123449	99	0	34	0	44	3	4	4	1	0	0	126	73	1	26.38	100.9	2	0	20.603	0	0	26883.2	0	2	2
21363	63578.3	61	3	33941.2	99	1	37	0	42	4	2	1.31	5	0	1	123.672	69.4982	99	60.58	153.5	2	0	21.357	1	99	7947.28	1	3	2
21367	57656.4	194	3	28353.2	99	0	35	1	31	4	2	0	6	0	0	128	53	99	41.88	133.8	4	0	8.779	0	0	7207.05	0	1	1
21371	46139.7	182	3	26525	99	0	30	1	68	3	1	1.57	1	0	0	132	51.3333	-1	25.38	102.9	1	0	26.129	1	1	5767.46	1	3	2
21376	57924.4	195	3	107388	99	1	42	1	54	3	4	5	1	0	0	136.667	64.6667	-1	35.14	121.2	2	0	41.894	0	1	7240.55	1	4	3
21378	67243.5	199	3	23854.4	99	1	31	0	49	1	3	3.14	2	0	0	152	76	1	37.88	113.2	4	0	14.682	0	1	8405.43	0	2	1
21380	73146.8	194	3	59919.9	99	1	42	1	21	3	3	4.18	5	0	0	104	62	99	19.01	78.9	3	0	4.699	0	0	9143.35	0	1	1
21382	223001	198	3	102941	99	1	31	0	51	3	5	4	1	0	0	104	62.6667	99	29.57	99.2	1	0	84.107	0	0	27875.2	1	4	3
21384	31851.3	106	3	59050.1	99	0	37	1	67	3	3	3.6	1	0	0	138	50	-1	38.75	126.2	8	1	19.481	1	1	3981.42	0	2	2
21386	22782.3	200	3	40578	99	0	30	1	61	3	2	3.6	1	0	0	138.667	64.6667	-1	24.68	92.2	2	1	56.748	0	1	2847.79	1	4	3
21391	3236.93	89	3	6072.23	99	1	34	1	77	1	1	1	3	1	0	120.667	58	-1	29.72	104.1	5	1	7.956	1	0	404.616	0	1	1
21393	30872.8	203	3	54988.2	99	0	34	1	66	3	4	4	1	0	0	115.333	70.6667	-1	25.08	92.7	1	0	13.063	0	0	3859.1	0	1	1
21395	3751.24	20	3	3920.76	99	0	40	0	77	1	4	1.07	3	0	0	114.667	55.3333	99	25.22	87.7	1	1	22.026	1	0	468.905	1	3	2
21396	1739.39	131	3	4571.81	99	0	38	0	61	1	1	0.3	5	0	1	146	77.3333	1	25.11	91.8	6	0	45.187	1	1	217.424	1	4	3
21399	19669.8	191	3	30009.6	99	1	37	0	42	4	4	5	1	0	0	106.667	76.6667	99	26.91	81.9	2	0	14.796	0	0	2458.72	0	2	1
21404	30694.9	136	3	47019.9	99	1	31	0	79	3	4	0.93	1	1	1	123.672	69.4982	-1	24.61	97.8	1	1	16.684	1	99	3836.87	0	2	1
21409	38830.2	186	3	19490	99	1	43	0	45	1	2	0.88	1	0	0	98	76	-1	30.15	96.8	6	0	33.35	0	0	4853.78	1	4	3
21413	111030	193	3	51894.6	99	0	32	1	23	3	4	1.29	5	0	0	117	63	99	33.05	109.7	1	0	14.821	0	0	13878.7	0	2	1
21418	31322.2	185	3	27086.2	99	0	35	1	22	4	4	2.56	1	0	0	136	84	99	20.92	76.6	3	0	45.666	0	1	3915.28	1	4	3
21419	32122.9	194	3	20524	99	1	34	0	58	1	2	2.48	1	0	0	158	72	99	28.18	90.6	4	0	10.087	0	1	4015.36	0	1	1
21420	41036.5	182	3	89719.8	99	1	29	1	39	3	4	4.35	1	0	0	134	88	0	28.62	101.4	1	0	52.341	0	1	5129.56	1	4	3
21421	17116.8	187	3	4151.6	99	0	38	0	21	1	2	0	5	0	0	124	64	99	36.95	122.9	3	0	19.106	0	0	2139.6	0	2	2
21426	30879.5	194	3	38344.3	99	0	38	0	37	1	1	1.41	1	0	0	116	70	99	27.7	93.8	3	0	14.522	0	0	3859.94	0	1	1
21427	40458.7	196	3	88456.6	99	0	31	1	35	3	4	3.01	6	0	0	112	66.6667	1	22.64	86.4	8	0	27.94	0	0	5057.34	1	3	3
21431	33749.8	189	3	73788.6	99	0	33	0	24	3	5	2.55	1	0	0	109.333	61.3333	99	30.17	92.4	3	0	11.46	0	0	4218.73	0	1	1
21432	15688.9	201	3	26594.4	99	0	42	1	30	4	3	2.85	4	0	0	120	76	1	27.83	92.3	2	0	34.435	0	0	1961.12	1	4	3
21433	78445	201	3	49049.1	99	0	42	0	66	3	4	3.22	3	0	0	106	62.6667	-1	24.06	81.8	1	0	43.622	0	0	9805.62	1	4	3
21436	33407.6	188	3	41483.4	99	0	38	0	32	1	3	0	6	0	0	112	58	-1	34.47	111.4	2	0	44.426	0	0	4175.95	1	4	3
21441	70722	197	3	26556.3	99	1	35	1	37	4	3	5	3	0	0	140	89.3333	1	26.02	92	6	0	33.208	0	1	8840.25	1	4	3
21442	43233	182	3	77003.3	99	1	29	1	58	3	5	4.48	1	0	0	126	67.3333	-1	39.25	136.9	1	0	28.203	0	0	5404.13	1	3	3
21444	53232.6	199	3	26177.7	99	1	30	1	32	4	3	2.23	4	0	0	127	73	99	41.59	126.5	5	0	47.601	0	0	6654.08	1	4	3
21446	34568.8	189	3	75579.2	99	0	33	0	23	3	5	1.93	5	0	0	99.3333	50.6667	99	20.63	74	3	0	16.651	0	0	4321.11	0	2	1
21453	11409.1	200	3	31684.5	99	0	39	1	20	1	2	1.93	5	0	0	113	59	-1	21.94	80.9	5	0	32.139	0	0	1426.14	1	4	3
21455	21338.3	31	3	18003.8	99	0	30	1	84	3	1	1.5	2	0	0	170	88	-1	26.14	98.2	1	1	19.168	1	1	2667.29	0	2	2
21456	11142.8	55	3	8789.22	99	1	30	1	84	3	5	3.3	1	0	1	132	6	99	31.79	114.3	1	1	17.276	1	1	1392.85	0	2	2
21457	9193.57	203	3	11416.6	99	1	39	1	79	4	5	2.78	2	0	0	160	78	99	29.39	103.1	2	0	18.67	0	1	1149.2	0	2	2
21460	30706.7	85	3	47038	99	1	31	1	71	3	4	5	1	0	0	110	86	99	23.81	95.8	1	1	20.114	1	1	3838.34	0	2	2
21465	11070	201	3	26783.6	99	0	39	1	41	4	4	1.76	1	0	0	110	72	-1	24.68	81.6	1	0	36.996	0	0	1383.75	1	4	3
21466	14654.7	201	3	29264.8	99	0	42	1	28	1	1	0.59	1	0	0	120.667	72	99	30.07	102	12	0	22.739	0	0	1831.84	1	3	2
21467	62774.2	198	3	29096	99	1	36	1	39	4	2	1.21	5	0	0	154.667	95.3333	1	29.0633	98.8231	2	0	12.489	0	1	7846.77	0	1	1
21468	13014	44	3	19935.5	99	0	35	1	85	3	4	4.13	1	0	0	123.672	69.4982	-1	29.14	110	1	0	8.74	1	99	1626.75	0	1	1
21472	12037.7	190	3	29124.9	99	1	32	1	45	4	2	0.07	6	0	0	128	94	99	23.11	90.3	2	0	15.139	0	1	1504.71	0	2	1
21476	301890	203	3	127044	99	0	34	0	47	3	4	4.47	1	0	0	142	89	99	26.46	86	1	0	20.52	0	1	37736.3	0	2	2
21477	73755.9	189	3	67289.2	99	1	33	1	20	3	3	3.93	5	0	0	106.667	58	99	18.13	76.7	6	0	23.703	0	0	9219.49	1	3	2
21483	135982	203	3	62469.5	99	0	43	0	27	3	5	4.4	1	0	0	93.3333	44.6667	-1	26.55	92.2	1	0	17.898	0	0	16997.8	0	2	2
21484	21560.7	182	3	28441.3	99	0	37	1	55	4	4	5	1	0	0	129.333	73.3333	99	29.45	109.2	2	0	16.908	0	0	2695.08	0	2	2
21486	151428	196	3	52229.8	99	0	31	0	30	3	1	0.92	3	0	0	90	64	1	23.21	79.8	6	0	10.998	0	0	18928.5	0	1	1
21490	25563.9	188	3	62246.9	99	0	29	0	25	3	5	5	5	0	0	114	54	99	21.76	77.5	2	0	17.937	0	0	3195.49	0	2	2
21491	13105.6	200	3	29096	99	1	36	1	31	4	2	1.05	5	0	0	108.667	73.3333	99	25.41	85.7	2	0	58.226	0	0	1638.21	1	4	3
21494	73719	190	3	99243.5	99	1	32	1	30	3	3	5	3	0	0	145.333	95.3333	-1	37.24	118.9	2	0	73.034	0	1	9214.88	1	4	3
21495	17980.4	190	3	30478.7	99	1	32	1	21	4	3	0.07	5	0	0	115	54	99	27.01	92.4	2	0	18.585	0	0	2247.55	0	2	2
21499	3076.57	192	3	4781.99	99	0	40	1	62	1	1	2.58	5	0	0	113.333	77.3333	99	30.08	111	1	1	8.992	0	0	384.572	0	1	1
21500	102655	193	3	59014.6	99	1	37	0	66	3	5	4.68	2	0	0	139	65	-1	24.94	82.9	1	1	15.713	0	1	12831.8	0	2	1
21501	146986	193	3	67851.2	99	0	32	0	65	3	3	2.4	1	0	0	112.667	64.6667	99	26.13	93.6	2	0	19.904	0	0	18373.2	0	2	2
21502	56697.1	124	3	23779.6	99	0	34	1	84	3	1	1.28	1	0	3	147	70	-1	25.71	104.6	2	1	12.919	1	1	7087.13	0	1	1
21504	27780.7	151	3	42555.7	99	1	40	0	74	5	4	4.37	1	0	0	188	78.6667	99	24.1	84.1	2	0	13.803	1	1	3472.59	0	1	1
21506	36846.6	200	3	89719.8	99	0	30	1	39	3	3	2.29	1	0	0	110.667	74.6667	99	34.77	112.5	2	0	29.013	0	0	4605.83	1	3	3
21509	48232.8	189	3	117178	99	0	37	0	42	3	4	2.92	1	0	0	101	70	99	18.42	70.9	2	0	35.464	0	0	6029.1	1	4	3
21510	202540	187	3	75944.8	99	1	33	0	59	3	4	2.29	1	0	0	125.333	67.3333	99	25.86	90	1	0	37.904	0	0	25317.4	1	4	3
21512	42372.6	199	3	102941	99	1	31	0	51	3	2	4.32	1	0	0	150	94	99	21.28	83.6	2	0	21.136	0	1	5296.58	0	2	2
21513	11783.4	190	3	26160.5	99	0	41	1	22	4	5	5	5	0	0	141	0	99	30.76	100.3	6	0	14.642	0	1	1472.93	0	1	1
21514	12562.1	194	3	30393.7	99	1	37	0	41	4	4	5	1	0	0	127	70	99	29.89	100.8	1	0	15.866	0	0	1570.27	0	2	1
21517	64549.9	186	3	37052	99	1	43	0	42	2	1	5	6	0	0	131	77	99	38.88	115.4	1	0	9.805	0	1	8068.74	0	1	1
21520	68435.7	194	3	31958.1	99	1	42	0	54	1	4	0.1	3	0	1	111	71	-1	39.14	127.6	12	1	28.727	0	0	8554.47	1	3	3
21521	33545.9	197	3	81682.6	99	1	35	1	34	3	3	4.62	1	0	0	117.333	75.3333	99	26.84	93.9	2	0	37.138	0	0	4193.24	1	4	3
21522	42931.7	195	3	104300	99	1	39	0	47	3	3	5	1	0	1	110.667	64	99	30.28	95.2	1	0	36.386	0	0	5366.46	1	4	3
21527	4668.96	186	3	5797.63	99	1	43	0	35	1	4	0.84	1	0	0	113.333	64	99	34.18	118.4	6	0	29.453	0	0	583.62	1	3	3
21528	92414.1	196	3	53127.5	99	0	31	1	65	3	3	5	1	0	0	136.667	86.6667	-1	28.7	115.7	1	0	34.097	0	1	11551.8	1	4	3
21530	66934.5	62	3	20250.9	99	1	35	0	85	3	2	1.89	2	0	0	186.667	73.3333	-1	26.99	97.5	1	1	35.392	1	1	8366.82	1	4	3
21531	49775.8	194	3	88656.7	99	1	42	0	67	3	3	5	1	0	1	182.667	78.6667	99	35.04	116	2	0	18.093	0	1	6221.97	0	2	2
21533	55955.2	193	3	135939	99	0	32	0	40	3	5	2.48	1	0	0	109.333	79.3333	99	34.14	113.3	1	0	33.345	0	0	6994.4	1	4	3
21534	30809.4	194	3	27509.8	99	1	42	1	31	1	4	1.44	1	0	0	118	74	0	35.53	108.5	6	0	25.594	0	0	3851.18	1	3	2
21537	15816.2	82	3	24228	99	0	31	0	83	3	3	0.94	2	0	0	173.333	49.3333	99	30.14	100.6	2	0	13.473	1	1	1977.02	0	1	1
21541	60900.3	92	3	58381.8	99	0	31	0	61	3	3	3.32	1	0	0	166	102.667	-1	35.13	114.5	2	0	20.672	1	1	7612.54	0	2	2
21543	67093.1	186	3	29388.8	99	1	43	1	40	3	5	1.15	1	0	0	106	71.3333	1	27.97	97.3	3	0	76.562	0	0	8386.64	1	4	3
21544	57257	203	3	44074.6	99	0	34	1	49	5	4	0.83	1	0	0	112	76	1	19.48	79.4	1	1	27.229	0	0	7157.12	1	3	3
21547	13947.2	191	3	27852	99	0	40	1	21	1	3	2.91	5	0	0	124	58	99	25.6	86.5	3	0	16.165	0	0	1743.4	0	2	1
21551	40836.3	155	3	89282	99	1	37	0	38	3	4	0.67	6	0	0	95.3333	64.6667	1	18.14	69	1	0	11.904	1	0	5104.54	0	1	1
21552	12362	8	3	15351.2	99	0	43	0	71	4	4	0.68	3	0	0	122	75	-1	23.41	88.6	1	0	23.353	1	0	1545.25	1	3	2
21554	33356.7	203	3	52004.9	99	0	34	1	71	5	5	5	1	0	0	150	74.6667	99	20.32	86	1	1	15.431	0	1	4169.59	0	2	1
21557	18215.3	56	3	28398.6	99	1	31	0	85	3	4	2.58	2	1	0	145	63	99	23.07	97.5	2	1	17.539	1	1	2276.91	0	2	2
21558	10153.9	198	3	4864.38	99	1	34	1	68	1	2	0.83	1	0	0	125	82	-1	42.32	122.1	5	0	13.776	0	1	1269.24	0	1	1
21559	11506	181	3	25544.6	99	1	41	1	33	4	3	1.38	1	0	0	123.672	69.4982	99	46.25	145.7	2	0	21.463	0	99	1438.25	1	3	2
21562	12272.8	186	3	22752.9	99	1	43	0	66	2	1	0.8	5	0	0	163.333	68	-1	31.78	109.9	1	0	25.528	0	1	1534.1	1	3	2
21566	39529.7	188	3	70407.3	99	0	29	0	50	3	4	3.6	2	0	0	112	76	-1	28.38	84.2	1	0	19.127	0	0	4941.22	0	2	2
21568	71084.3	194	3	126610	99	1	34	0	43	3	4	5	1	0	0	124	78.6667	99	22.45	79.2	4	0	21.928	0	0	8885.53	1	3	2
21571	68518.9	193	3	122041	99	0	32	1	46	3	3	5	1	0	0	144	86	1	29.21	109	4	1	26.643	0	1	8564.86	1	3	2
21574	33310.4	77	3	26274.6	99	0	39	0	83	3	1	3.76	2	0	0	134	62	99	25.64	95.4	2	0	14.915	1	1	4163.8	0	2	1
21577	13223.4	18	3	20504	99	0	39	1	81	3	4	5	1	1	0	123.672	69.4982	-1	20.9	98.8231	6	1	22.285	1	99	1652.92	1	3	2
21582	107396	166	3	53572.3	99	1	32	0	77	3	3	2.67	5	0	0	140	68.6667	-1	21.32	81.4	1	0	17.669	1	1	13424.5	0	2	2
21583	46272.9	197	3	24702.7	99	1	35	1	43	4	5	1.62	1	0	0	112.667	80.6667	99	28.88	96.3	3	0	33.417	0	1	5784.11	1	4	3
21586	9097.28	74	3	19851.7	99	0	33	0	75	4	4	2.87	3	1	1	157.333	94	99	41.02	105.2	4	1	13.849	1	1	1137.16	0	1	1
21589	10863.6	188	3	16885.6	99	1	33	1	56	1	4	4.9	2	0	0	134	77.3333	1	32.16	112.6	3	0	39.029	0	1	1357.95	1	4	3
21598	71960.9	200	3	68985	99	0	30	0	55	3	5	5	1	0	0	123.333	73.3333	-1	28.83	99.2	1	0	33.563	0	0	8995.11	1	4	3
21603	161033	196	3	92434.1	99	1	35	1	48	3	5	5	3	0	0	131.333	82	1	27.02	98	2	0	36.043	0	1	20129.2	1	4	3
21605	48268.1	140	3	14426.9	99	1	29	1	78	3	2	0.82	1	1	0	124	66	99	26.65	104.6	3	0	16.864	1	0	6033.51	0	2	2
21610	19437	37	3	29774.4	99	1	40	1	75	5	4	1.27	1	1	1	160	67.3333	99	21.77	83.5	3	1	24.32	1	1	2429.62	1	3	2
21611	50914.1	197	3	27180.5	99	1	35	0	45	4	3	2.56	5	0	0	123.672	69.4982	99	43.49	123.3	2	0	18.891	0	99	6364.27	0	2	2
21613	32367.8	187	3	28901.3	99	1	33	1	23	1	5	4.12	6	0	0	104.667	62	99	28	105.9	2	0	33.283	0	0	4045.98	1	4	3
21614	38935.6	113	3	23972.2	99	0	41	1	50	4	4	0.64	5	0	0	108	72	-1	23.4	92.2	2	0	79.589	1	0	4866.95	1	4	3
21618	40603.4	185	3	21676.1	99	1	42	1	43	4	1	0.18	1	0	1	106	68	99	23.04	85.7	1	0	9.323	1	0	5075.42	0	1	1
21619	14805.3	124	3	22957.1	99	1	29	0	81	3	3	2.97	1	1	0	144.667	66.6667	99	19.98	75.6	1	0	20.138	1	1	1850.67	0	2	2
21620	93732.1	79	3	53885.1	99	1	32	1	66	3	3	3.34	5	1	0	125.333	80.6667	-1	21.31	94	1	0	25.431	1	1	11716.5	1	3	2
21621	29043.8	145	3	53845.1	99	1	32	0	48	3	3	1.78	4	1	0	150.667	66	1	28	93.7	1	0	14.236	1	1	3630.48	0	1	1
21623	29884.6	28	3	23572.4	99	0	39	0	85	3	1	2.58	2	1	0	114	53	-1	30.12	106.6	2	1	13.778	1	0	3735.57	0	1	1
21625	17005.1	203	3	41312.8	99	0	34	1	50	3	2	1.28	1	0	0	150.667	78	1	21.07	89	2	0	16.608	0	1	2125.64	0	2	1
21630	45436.1	169	3	26985.2	99	0	43	0	63	3	1	0.77	3	0	1	134	64	-1	31.71	94.8	1	0	13.701	1	1	5679.51	0	1	1
21632	14367.2	173	3	17841.2	99	1	30	0	81	4	1	1.65	2	0	0	145	73	99	28.25	92.3	1	0	14.509	1	1	1795.9	0	1	1
21635	23598.3	203	3	57330.4	99	0	34	0	65	5	4	2.8	1	0	1	117.333	74	99	37.3	113.6	1	1	21.694	0	0	2949.78	1	3	2
21636	157943	200	3	79667.5	99	0	30	0	22	3	2	3.34	6	0	0	116	40	-1	24.65	90	2	0	13.865	0	0	19742.9	0	1	1
21637	56736.4	179	3	43673.9	99	1	32	1	43	3	3	1.11	5	0	1	123.333	78	99	25.17	99.6	8	0	45.491	1	0	7092.05	1	4	3
21639	168060	188	3	77205.7	99	1	36	0	20	2	1	1.07	5	0	0	123.672	69.4982	99	29.0633	98.8231	2	0	17.19	0	99	21007.5	0	2	2
21643	9917.37	127	3	4348.46	99	1	38	0	62	1	1	0.94	2	0	0	124	69.3333	99	31.96	109.9	1	0	14.161	1	0	1239.67	0	1	1
21644	21009.9	202	3	25260.4	99	0	42	0	35	1	1	1.44	1	0	0	116	70	99	27.28	84.7	2	0	20.081	0	0	2626.24	0	2	2
21645	23217.7	187	3	26503.4	99	1	33	1	39	4	3	4.64	1	0	0	108.667	65.3333	1	28.08	85.4	1	0	11.968	0	0	2902.21	0	1	1
21646	14938	181	3	25321.5	99	1	41	1	29	4	2	0	6	0	0	133	79	99	25.47	95	3	0	35.334	0	1	1867.25	1	4	3
21652	60652.7	183	3	26449.2	99	1	38	1	42	4	3	1.34	5	0	0	138.667	76	1	34.86	123.2	4	0	22.991	0	1	7581.59	1	3	2
21655	11986.8	38	3	9936.93	99	0	30	1	82	3	4	1.57	1	1	1	123.672	69.4982	99	29.0633	98.8231	1	1	14.89	1	99	1498.35	0	2	1
21658	28399.3	199	3	24042.8	99	1	30	1	45	4	3	1.78	6	0	0	164	97	99	31.54	107.3	3	0	15.393	0	1	3549.91	0	2	1
21660	145474	196	3	51812.3	99	0	31	0	41	3	3	0.75	1	0	0	102	68	1	24.76	83.5	3	0	13.791	0	0	18184.2	0	1	1
21661	60767.8	196	3	112659	99	0	31	1	40	3	2	2.18	1	0	0	131.333	78.6667	0	30.84	104.5	2	0	29.518	0	1	7595.98	1	3	3
21666	10681.1	189	3	16295.8	99	0	33	0	66	4	3	3.01	5	0	0	196.667	59.3333	99	30.12	92.5	4	0	21.08	0	1	1335.13	0	2	2
21667	16764.5	182	3	31080.2	99	1	29	0	60	3	3	0.59	3	0	0	121.333	61.3333	1	22.13	82.3	4	0	15.297	0	0	2095.57	0	2	1
21672	16562	191	3	40236.3	99	0	40	0	61	3	4	4.8	1	0	0	119.333	66	99	33.94	100.3	1	0	15.887	0	0	2070.26	0	2	1
21675	88224.9	200	3	80489.5	99	0	30	1	31	3	5	3.25	1	0	0	111	64	99	29.75	108.2	1	0	40.303	0	0	11028.1	1	4	3
21678	30013.2	169	3	27013	99	0	29	1	73	3	4	4.95	1	1	0	150	52	-1	29.46	111.5	12	0	41.701	1	1	3751.65	1	4	3
21681	50744.4	198	3	94076.4	99	1	36	1	54	2	5	2.72	1	0	0	123.672	69.4982	99	30.52	93.7	7	0	24.584	0	99	6343.05	1	3	2
21683	34948.5	184	3	76409.4	99	1	40	0	24	3	4	2.43	5	0	0	119.333	67.3333	99	27.2	88.5	2	0	92.623	0	0	4368.57	1	4	3
21685	28266.5	81	3	50346.1	99	0	31	0	49	3	5	1.25	3	0	0	96.6667	53.3333	1	29.21	94.9	1	0	29.308	1	0	3533.32	1	3	3
21690	19674.1	196	3	47905.4	99	0	31	1	26	3	3	1.28	5	0	0	134	87	1	26.51	102.8	7	0	12.069	0	1	2459.26	0	1	1
21691	2585.68	189	3	3409.93	99	1	34	1	72	1	2	2.06	1	0	0	142	74	-1	29.16	99.6	4	0	19.361	0	1	323.21	0	2	2
21699	97608.5	17	3	29531.2	99	0	29	1	70	3	4	2.64	1	0	0	123.672	69.4982	-1	28.15	104.1	2	1	29.883	1	99	12201.1	1	3	3
21704	23705.2	193	3	57721	99	0	32	1	39	3	3	1.24	1	0	0	117.333	59.3333	99	28.51	101.5	2	0	59.315	0	0	2963.15	1	4	3
21705	12066.7	55	3	33510.7	99	1	40	1	33	1	1	5	1	0	0	110.667	82.6667	1	33.27	114.3	6	0	41.485	1	1	1508.33	1	4	3
21712	12152.9	198	3	29403.5	99	1	36	0	53	4	3	2.15	2	0	1	130.667	58	1	26.79	86.5	2	0	17.552	0	1	1519.11	0	2	2
21714	35005.9	201	3	76534.7	99	0	39	1	28	5	2	0	6	0	0	124.667	48.6667	1	25.76	85	12	0	15.533	0	0	4375.73	0	2	1
21715	28532.5	20	3	25680.4	99	0	36	1	85	3	1	1.45	1	0	0	130.667	70	-1	35.83	98.8231	3	0	20.077	1	1	3566.57	0	2	2
21719	226610	193	3	105916	99	0	32	0	35	3	4	2.18	1	0	0	103.333	61.3333	1	21.37	79.1	3	0	34.937	0	0	28326.2	1	4	3
21723	20396.9	185	3	49665.4	99	0	31	1	33	3	2	0.91	1	0	0	118	69	1	24.15	89	5	0	59.674	0	0	2549.61	1	4	3
21724	54764.4	182	3	101529	99	1	29	1	44	3	3	4	6	0	0	128.667	78	99	28.64	97	7	0	93.765	0	0	6845.55	1	4	3
21726	18986.5	186	3	35199.7	99	1	43	0	41	2	1	1.12	4	0	0	102	66	99	25.68	81.7	3	0	24.319	0	0	2373.32	1	3	2
21728	277602	202	3	116823	99	0	36	1	59	3	5	5	1	0	1	118.667	73.3333	-1	26.08	92.2	1	0	25.429	0	0	34700.3	1	3	2
21730	11456.9	191	3	27719.5	99	0	41	0	46	4	2	0.4	5	0	0	157.333	64	1	32.1	111	3	0	63.438	0	1	1432.11	1	4	3
21733	116342	184	3	31236	99	1	40	1	28	1	2	1.31	1	0	0	104	56.6667	0	23.69	86.2	4	0	25.413	0	0	14542.7	1	3	2
21740	16070.8	200	3	39131.6	99	0	30	1	32	3	3	0.86	5	0	0	114	60	99	29.18	103	2	0	21.44	0	0	2008.85	1	3	2
21741	64149.7	182	3	86360.8	99	0	33	1	34	3	5	5	1	0	0	123.333	71.3333	99	26.92	96.8	2	0	56.963	0	0	8018.71	1	4	3
21746	18729.6	194	3	24706.7	99	1	42	0	48	4	2	0.72	1	0	1	139.333	82.6667	-1	38.35	116.3	2	0	11.331	0	1	2341.2	0	1	1
21747	14265.5	198	3	7195.59	99	1	31	0	21	3	2	3.32	5	0	0	114	71.3333	99	36.38	111.2	4	0	26.897	0	0	1783.18	1	3	3
21757	9241.36	182	3	14099.3	99	0	37	1	66	4	4	4.98	1	0	0	134.667	80	-1	28.6	95.6	1	0	5.16	0	1	1155.17	0	1	1
21762	118026	193	3	67851.2	99	0	32	0	67	3	5	1.93	2	0	0	170	90	99	32.84	113.6	12	0	24.298	0	1	14753.2	1	3	2
21768	11985.3	103	3	18359.6	99	1	30	0	85	2	1	1.24	2	0	0	174	60	99	28.61	100	6	0	18.845	1	1	1498.16	0	2	2
21769	34629.5	201	3	75711.9	99	0	39	1	24	3	4	4.3	6	0	0	138	54	-1	27.86	91.8	3	0	93.802	0	1	4328.69	1	4	3
21772	3803.66	184	3	5912.11	99	1	40	1	66	1	5	3.34	1	0	1	125.333	72	1	33.42	118.5	1	0	60.311	0	0	475.457	1	4	3
21773	1675.74	189	3	3143.56	99	1	34	1	73	1	1	0.67	5	0	0	146	70	-1	30.47	115	1	0	5.71	0	1	209.467	0	1	1
21776	12147.1	115	3	5973.47	99	1	42	1	25	4	4	1.49	5	1	0	123.672	69.4982	99	44.32	129	5	0	10.908	1	99	1518.39	0	1	1
21777	24132.7	189	3	31834.1	99	1	32	0	45	4	4	3.55	1	0	0	133.333	90	99	32.18	109.9	1	0	5.067	0	1	3016.59	0	1	1
21779	137598	36	3	78981.9	99	1	39	0	52	5	5	5	1	1	0	111	74	99	16.47	69.9	1	0	11.336	1	0	17199.7	0	1	1
21781	252289	183	3	89539.6	99	1	38	1	36	5	4	4.35	1	0	0	133.333	87.3333	99	34.87	112.9	4	0	5.308	0	1	31536.1	0	1	1
21782	2798.88	195	3	4350.36	99	1	39	0	68	1	1	1.64	1	0	0	148.667	80.6667	99	22.49	83.6	2	0	7.769	0	1	349.86	0	1	1
21783	2780.88	194	3	6173.87	99	1	42	1	37	4	4	2.67	5	0	0	118.667	77.3333	99	27.66	97	1	0	47.72	0	0	347.61	1	4	3
21785	55191.8	193	3	54416.6	99	1	37	0	75	3	2	2.29	1	0	0	140	60	-1	35.88	117.8	2	1	19.106	0	1	6898.98	0	2	2
21788	27378.7	184	3	33997.1	99	1	38	1	30	1	5	5	1	0	0	117	71	99	24.75	85	3	0	39.094	0	0	3422.33	1	4	3
21789	43749	12	3	19077.9	99	0	36	0	65	4	3	2.65	2	1	1	114.667	65.3333	99	37.93	108	2	1	27.209	1	0	5468.63	1	3	3
21790	10197.8	190	3	3357.92	99	0	40	0	61	1	4	1.2	2	0	0	110.667	70	1	31.27	97.2	1	0	35.07	0	0	1274.73	1	4	3
21792	50178.8	31	3	45162.8	99	1	35	0	79	3	4	1.49	1	1	1	182.667	69.3333	-1	26.7	94.1	1	1	16.656	1	1	6272.35	0	2	1
21794	1928.48	195	3	2460.74	99	1	39	1	74	1	1	1.04	1	0	0	136	71	1	22.35	90	5	0	35.166	0	1	241.06	1	4	3
21795	33545.9	197	3	81682.6	99	1	35	1	33	3	5	5	5	0	0	116	70	99	25.2	84.2	2	0	38.591	0	0	4193.24	1	4	3
21799	27581.6	202	3	60302.8	99	0	34	0	30	3	3	0.96	3	0	0	108	67	99	35.85	117.3	1	0	8.127	0	0	3447.7	0	1	1
21806	19856.8	203	3	33659.4	99	0	41	0	37	4	4	3.6	2	0	0	124.667	65.3333	99	21.91	70.9	3	0	31.812	0	0	2482.1	1	4	3
21812	211808	200	3	71805.2	99	0	30	0	35	3	4	3.63	1	0	0	116	76	-1	22.64	78.2	1	0	21.064	0	0	26476	0	2	2
21813	155720	195	3	71536.7	99	0	34	0	20	3	3	1.98	5	0	0	118	76	99	42.05	119.8	6	0	31.67	0	0	19464.9	1	4	3
21817	65595.4	194	3	23269.8	99	0	36	1	55	1	3	5	1	0	0	107.333	68.6667	99	27.56	95.7	2	0	43.069	0	0	8199.43	1	4	3
21819	53331.3	197	3	32835.4	99	1	36	0	48	4	1	1.9	5	0	0	112.667	74.6667	-1	32.22	98.4	12	0	19.541	0	0	6666.41	0	2	2
21823	120753	198	3	46454.4	99	1	31	1	33	1	3	3.67	1	0	0	108	67.3333	-1	26.09	92.5	3	0	25.269	0	0	15094.2	1	3	2
21824	71552.4	182	3	96326.7	99	0	37	1	32	3	5	5	1	0	0	118.667	68.6667	99	21.53	81.4	2	0	51.716	0	0	8944.05	1	4	3
21825	128319	187	3	44595.5	99	0	38	1	27	1	3	5	4	0	0	128.667	74.6667	0	26.39	88.3	8	0	19.299	0	0	16039.8	0	2	2
21831	27239.6	198	3	50500.3	99	1	36	1	63	3	5	5	1	0	0	123.672	69.4982	99	28.41	108	1	0	19.37	0	99	3404.96	0	2	2
21832	175522	197	3	104245	99	1	35	0	48	3	4	3.3	1	0	0	142.667	91.3333	1	25.01	92	2	0	17.219	0	1	21940.3	0	2	2
21834	42004.7	189	3	102048	99	1	32	1	50	3	5	4.64	1	0	0	124.667	78.6667	99	24.43	97.2	1	0	41.672	0	0	5250.59	1	4	3
21836	10807.7	37	3	19226.3	99	0	29	0	80	3	2	1.16	2	0	0	138	72	-1	19.29	74.9	3	1	12.851	1	1	1350.96	0	1	1
21838	41637	204	3	34107.9	99	0	43	1	31	2	2	1.04	5	0	0	118	64	-1	22.9	83.5	4	0	21.297	0	0	5204.62	0	2	2
21842	62718.6	203	3	36523.9	99	0	36	1	35	4	3	1.27	1	0	0	111.333	56.6667	99	27.8	94.8	1	0	18.301	0	0	7839.82	0	2	2
21845	207193	200	3	91032.3	99	0	30	1	32	3	5	5	1	0	0	114.667	79.3333	99	28.58	101.4	2	0	28.669	0	0	25899.2	1	3	3
21849	34054	190	3	14931.6	99	0	40	0	45	1	2	0.6	1	0	0	108	67	99	29.55	91.9	2	0	24.364	0	0	4256.75	1	3	2
21852	29795.2	194	3	27274	99	1	37	1	40	4	3	2	3	0	0	116	84	1	32.67	107	3	0	31.357	0	1	3724.4	1	4	3
21854	131720	186	3	49390.1	99	1	43	0	40	2	3	0.86	1	0	0	90	60	99	28.24	91.1	2	0	18.163	0	0	16465	0	2	2
21855	11264.3	199	3	25007.9	99	1	30	1	29	4	5	5	5	0	0	134.667	92	99	30.7	100.6	4	0	16.591	0	1	1408.03	0	2	1
21859	50160.2	204	3	41582.2	99	0	43	0	73	5	3	1.04	2	0	0	163.333	72.6667	1	28.62	101.2	1	0	5.68	0	1	6270.02	0	1	1
21860	14819.7	101	3	22979.3	99	0	34	1	83	3	1	0.8	1	0	3	175	29	-1	21.97	92	3	0	13.634	1	1	1852.46	0	1	1
21862	35892.6	191	3	78473.3	99	0	41	0	33	3	5	1.83	6	0	1	123.672	69.4982	-1	39.46	109	2	0	17.187	0	99	4486.57	0	2	2
21864	3224.11	191	3	4251.88	99	0	40	0	78	1	1	1.29	2	0	0	164	65.3333	99	24.74	92.2	2	1	9.871	0	1	403.014	0	1	1
21865	18788.4	200	3	28781	99	0	30	1	77	3	3	2.08	1	0	0	123.333	64	99	28.11	103.6	1	0	18.006	0	0	2348.55	0	2	2
21866	16652.6	180	3	28228	99	1	41	0	22	4	2	0.94	5	0	0	102	66	99	23.89	80.5	1	0	4.931	0	0	2081.58	0	1	1
21868	185443	183	3	85603.7	99	1	38	0	58	3	5	2.89	1	0	0	180.667	0	-1	24.91	90.4	2	0	44.981	0	1	23180.4	1	4	3
21869	40765.9	181	3	54880.6	99	1	41	0	36	3	4	0.97	4	0	0	125.333	70	99	41.33	121.1	5	0	23.505	0	0	5095.73	1	3	2
21870	1181.12	204	3	3280.12	99	0	43	0	21	1	2	3.26	5	0	0	108	64	99	17.8	74.6	2	0	30.344	0	0	147.64	1	3	3
21871	46523.9	201	3	113027	99	0	39	0	44	3	4	4.08	4	0	0	105.333	74	-1	26.6	93.6	3	0	24.588	0	0	5815.48	1	3	2
21874	13169	143	3	12054.7	99	0	42	1	66	4	1	0.96	1	1	1	168.667	99.3333	99	37.45	120	12	1	17.636	1	1	1646.13	0	2	2
21878	35021.9	154	3	27624.6	99	0	32	0	81	3	5	3.36	1	1	0	172	78	99	29.87	105.6	1	0	22.621	1	1	4377.74	1	3	2
21885	12026.4	184	3	18692.9	99	1	40	0	52	1	1	2.72	1	0	1	127.333	74	99	33.11	111.8	2	0	26.787	0	0	1503.3	1	3	3
21886	129778	201	3	46059.5	99	0	39	1	32	3	4	0.93	1	0	0	137	103	-1	33.36	111.4	3	0	15.94	0	1	16222.3	0	2	1
21889	31171.2	22	3	47749.4	99	0	33	0	72	3	3	2.8	2	0	0	143	73	99	34.66	112.3	2	0	26.534	1	1	3896.39	1	3	2
21894	12378.8	182	3	20838.4	99	0	37	0	73	4	2	1.72	2	0	0	159	86	99	39.54	98.8231	2	0	22.413	0	1	1547.35	1	3	2
21896	11316.5	191	3	5032.11	99	1	34	0	69	1	4	2.76	1	0	3	188	0	99	23.54	91.7	1	0	21.832	0	1	1414.56	1	3	2
21897	49403.3	182	3	120022	99	0	37	0	48	5	4	3.22	3	0	0	120.667	76	-1	28.65	97.2	1	0	31.658	0	0	6175.41	1	4	3
21901	2037.82	60	3	4615.46	99	1	34	1	64	1	1	1.07	1	1	0	119.333	78.6667	-1	24.26	89.6	2	0	20.102	1	0	254.727	0	2	2
21905	3826.04	109	3	2705.02	99	1	40	1	78	1	2	3.28	1	0	0	123.672	69.4982	99	22.96	92.8	1	0	9.866	1	99	478.255	0	1	1
21907	21588	194	3	33656.9	99	1	35	1	71	3	4	1.2	1	0	0	126	62.6667	-1	23.46	93.2	1	1	32.018	1	0	2698.5	1	4	3
21909	19361.3	53	3	19089.3	99	1	33	0	85	3	3	1.56	2	1	0	128.667	46.6667	99	27.08	89.2	1	1	21.632	1	0	2420.16	1	3	2
21910	322624	172	3	114907	99	1	31	1	57	3	2	3.3	1	0	0	124	74.6667	-1	30.94	112.2	2	0	27.516	1	0	40328.1	1	3	3
21912	91529.5	204	3	32484.7	99	0	43	1	22	5	4	1.29	5	0	0	110	60	99	20.11	77.9	1	0	16.867	0	0	11441.2	0	2	2
21913	8174.56	184	3	18514.6	99	1	38	1	56	1	1	2.1	1	0	0	128	87	99	25.48	87	12	0	21.186	0	1	1021.82	0	2	2
21915	13148.7	194	3	6140.17	99	1	39	0	65	1	5	4.95	1	0	0	133	81	-1	29.0633	98.8231	1	0	26.527	0	1	1643.59	1	3	2
21922	13982.2	200	3	25921.9	99	1	35	0	66	2	1	0.69	1	1	0	134	74	99	23.15	88.3	3	0	9.804	1	1	1747.77	0	1	1
21923	45847.8	194	3	22546.2	99	1	42	1	22	4	2	0.89	5	0	0	124	71	1	39.53	116.4	4	0	28.397	0	0	5730.97	1	3	3
21926	32842.7	182	3	71805.2	99	1	29	0	36	3	3	3.83	1	0	0	91.3333	56.6667	1	24.96	83.9	1	1	8.291	0	0	4105.33	0	1	1
21927	25200.3	190	3	7576.14	99	0	41	0	23	1	4	1.41	1	0	0	112	82	99	26.11	93	1	0	23.488	0	1	3150.04	1	3	2
21928	50186.4	181	3	23164.9	99	1	41	1	40	4	5	5	5	0	0	110	83.3333	99	31.96	97.5	4	0	6.227	0	1	6273.3	0	1	1
21929	139071	192	3	60917.5	99	1	37	0	41	3	4	1.25	3	0	0	103.333	75.3333	1	22.04	73	3	0	14.054	0	0	17383.9	0	1	1
21933	78318	204	3	22087.7	99	0	43	0	48	4	2	0.96	4	0	0	167.333	92.6667	99	20.31	80.3	2	0	13.108	0	1	9789.75	0	1	1
21934	3399.59	180	3	2403.52	99	1	41	1	71	1	1	1.98	1	1	1	155	55	-1	29.44	104.6	3	0	8.77	1	1	424.948	0	1	1
21935	73413.7	185	3	36102	99	0	35	0	33	4	4	1.91	5	0	0	139.333	82	99	37.82	115.8	3	0	24.689	0	1	9176.71	1	3	2
21944	50799.6	199	3	29582.9	99	0	37	1	20	4	2	5	5	0	0	130	57.3333	99	28.6	91.5	2	0	22.004	0	1	6349.96	1	3	2
21949	87655.8	200	3	71805.2	99	0	30	0	34	5	5	4.24	1	0	0	110	64.6667	-1	41.28	120.6	1	0	27.47	0	0	10957	1	3	3
21952	3523.95	194	3	5973.47	99	1	42	1	21	4	2	1.26	5	0	0	114	66.6667	1	18.99	73.5	5	0	20.636	0	0	440.494	0	2	2
21954	43019.7	200	3	42415.4	99	0	30	0	73	3	5	5	1	0	0	160	68	-1	24.22	92.8	2	0	18.898	0	1	5377.46	0	2	2
21956	124549	45	3	20504	99	0	39	1	85	3	3	4.83	2	0	0	123.672	69.4982	-1	22.54	92.6	1	0	81.443	1	99	15568.6	1	4	3
21957	91110.4	199	3	26723.1	99	1	36	1	42	4	4	2.17	1	0	0	131.333	82	99	31.18	101.1	3	0	22.301	0	1	11388.8	1	3	2
21962	42952	203	3	104349	99	0	34	1	51	3	4	4.8	1	0	0	141.333	84	99	37.42	114.1	2	0	18.368	0	1	5369	0	2	2
21972	63770.8	157	3	113584	99	0	32	1	54	3	4	4	1	1	0	130	88	-1	21.26	92.5	1	0	42.594	1	1	7971.35	1	4	3
21974	112657	169	3	52004.6	99	1	33	0	62	3	5	5	1	1	0	142.667	52.6667	99	32.32	111.8	1	1	21.402	1	1	14082.2	1	3	2
21978	13982.9	44	3	21681.8	99	0	35	0	84	3	3	2.58	2	1	0	188	93	-1	25.75	108	1	0	15.705	1	1	1747.87	0	2	1
21986	40332.8	47	3	61783.6	99	0	31	0	75	3	2	1.07	2	0	3	126	72	99	29.0633	98.8231	2	1	17.36	1	0	5041.6	0	2	2
21991	11455.2	183	3	31812.6	99	1	38	1	28	1	3	1.44	1	0	0	119	82	1	28.01	103.2	7	0	18.415	0	1	1431.9	0	2	2
21992	25234.9	184	3	19425	99	1	43	1	64	3	1	1.07	5	0	0	132.667	33.3333	99	34.53	126	1	0	21.771	0	1	3154.36	1	3	2
21993	28454	2	3	14118.1	99	0	31	1	85	4	1	1.44	1	1	0	130	64	-1	19.12	72.5	1	0	9.824	1	1	3556.75	0	1	1
21994	14942.9	32	3	23296.7	99	0	39	0	85	3	3	4.8	1	1	0	196.667	73.3333	99	22.3	88.5	1	1	8.074	1	1	1867.86	0	1	1
21995	15443.1	199	3	26177.7	99	1	30	1	32	4	4	2.78	4	0	0	106.667	70	99	23.28	81.6	4	0	14.857	0	0	1930.39	0	2	1
21996	37439.1	188	3	90955.8	99	0	33	1	50	3	5	3.2	1	0	0	120	74.6667	-1	31.38	111.2	4	0	9.548	0	0	4679.89	0	1	1
22000	91255.7	194	3	22133.7	99	1	42	0	34	1	1	1.9	1	0	0	116	58	99	24.34	82.2	2	0	13.219	0	0	11407	0	1	1
22002	185713	196	3	81594.5	99	0	31	0	22	3	4	1.2	1	0	0	96.6667	61.3333	99	20.85	80.5	7	0	34.339	0	0	23214.1	1	4	3
22004	2098.74	191	3	4753.44	99	1	34	0	61	1	1	1.07	1	0	1	120	68	99	26.21	97.1	3	0	12.742	0	0	262.343	0	1	1
22005	2654.37	195	3	3386.97	99	1	39	0	70	1	1	2.78	1	0	0	140	64	99	28.82	95.6	2	0	15.163	0	1	331.797	0	2	1
22007	3753.26	187	3	3959.42	99	0	38	1	74	1	1	0	1	0	0	161	75	-1	26.04	104.7	4	0	27.846	0	1	469.157	1	3	3
22009	43947.5	199	3	34665	99	1	30	0	77	3	4	3.3	1	0	0	138	72	-1	32.15	124.5	1	0	26.971	0	1	5493.44	1	3	3
22011	10197.8	192	3	3357.92	99	0	40	0	62	1	2	2.44	1	0	0	113.333	58	99	25.38	89.9	1	0	16.849	0	0	1274.73	0	2	2
22012	32297.3	198	3	36579.7	99	1	36	0	31	4	5	5	5	0	0	117.333	60.6667	99	33.14	90.2	2	0	14.676	0	0	4037.16	0	2	1
22014	17754.5	40	3	27197.1	99	1	31	0	80	3	2	3.96	1	0	1	131.333	0	99	33.17	115.7	1	0	21.404	1	1	2219.31	1	3	2
22018	1426.52	127	3	2676.04	99	1	43	1	71	1	1	1.09	1	0	0	132	73	99	30.56	113.2	4	0	39.839	1	1	178.314	1	4	3
22020	113361	203	3	47705.7	99	0	34	0	52	3	2	1.72	1	0	0	147	73	-1	32.62	107.2	1	0	10.2	0	1	14170.2	0	1	1
22024	45806.2	92	3	45162.8	99	1	35	0	71	3	3	2.89	1	0	0	145.333	52	-1	33.04	102	1	0	9.269	1	1	5725.78	0	1	1
22025	44505.8	200	3	97304.8	99	0	39	0	30	3	4	1.91	1	0	0	114	69	99	21.79	76.9	1	0	32.058	0	0	5563.23	1	4	3
22028	8285.51	188	3	12847.5	99	1	30	1	74	3	1	1.11	1	1	0	130	48	99	28.4	104	1	0	24.647	1	1	1035.69	1	3	2
22034	104458	172	3	46505.7	99	0	36	0	38	4	3	1.86	1	0	0	136.667	84	99	26.28	98.8231	6	0	40.999	1	1	13057.3	1	4	3
22042	10266.8	187	3	24999	99	1	33	1	29	5	5	0.83	1	0	0	116	64.6667	1	23.26	79	1	0	14.888	0	0	1283.34	0	2	1
22043	12020	184	3	33380.9	99	1	40	1	32	1	4	3.28	5	0	0	102	63.3333	99	25.47	89	6	0	48.326	0	0	1502.49	1	4	3
22045	5410.08	184	3	13089.6	99	1	40	1	61	4	5	5	3	0	0	117	74	99	24.91	92.5	2	0	17.909	0	0	676.26	0	2	2
22047	4402.8	196	3	5617.96	99	1	34	0	72	1	3	5	2	0	0	152.667	74.6667	-1	22.93	93.7	2	0	12.959	0	1	550.351	0	1	1
22048	179861	56	3	54416.6	99	1	37	0	71	3	2	5	1	1	0	123.672	69.4982	99	22.34	89.5	2	1	7.644	1	99	22482.6	0	1	1
22049	23217.8	102	3	56405.9	99	0	31	1	65	3	5	1.92	1	0	1	139.333	78.6667	99	35.64	124.1	1	1	38.132	1	1	2902.22	1	4	3
22051	53338.2	183	3	31061.2	99	1	38	0	21	4	4	0	1	0	0	116	66	99	17.62	79.7	2	0	11.998	0	0	6667.27	0	1	1
22055	29489.4	200	3	71805.2	99	0	30	0	32	3	3	1.91	1	0	0	110	66.6667	-1	22.93	79.6	2	0	22.26	0	0	3686.17	1	3	2
22058	1517.19	193	3	3436.29	99	0	40	1	67	1	1	0.96	1	0	1	130.667	70.6667	-1	33	111.2	1	0	19.315	0	1	189.649	0	2	2
22059	78355.1	196	3	71485.1	99	1	35	0	25	3	5	5	6	0	0	110	62	99	22.68	76.2	2	0	12.815	0	0	9794.39	0	1	1
22063	43501.7	187	3	26783.4	99	1	33	0	44	4	4	3.26	1	0	0	103.333	72	0	25.08	95.6	1	0	19.114	0	0	5437.71	0	2	2
22064	37654.1	182	3	32561.8	99	0	37	0	26	4	3	1.68	5	0	0	121	79	99	39.52	133.1	1	0	17.053	0	0	4706.77	0	2	2
22067	11607.1	202	3	18041.1	99	0	42	0	46	1	3	0.8	1	0	0	123.672	69.4982	99	55.1	98.8231	3	0	21.232	0	99	1450.88	0	2	2
22068	64748.3	185	3	87166.7	99	1	37	0	33	3	3	3.97	1	0	0	123.333	74	99	37.48	119.9	1	0	22.219	0	0	8093.54	1	3	2
22069	10375.5	91	3	18457.5	99	0	40	0	85	3	1	1.16	2	1	0	154	72	99	24.95	93.7	2	0	10.903	1	1	1296.93	0	1	1
22070	93113.1	192	3	84949.2	99	1	34	1	29	3	5	1.9	1	0	0	125	56	99	27.67	90.2	2	0	58.879	0	0	11639.1	1	4	3
22071	47909.3	149	3	40422.4	99	0	34	0	78	3	1	1.92	1	1	1	158.667	40.6667	-1	26.79	95.6	2	0	18.261	1	1	5988.66	0	2	2
22075	33934.6	188	3	82441.9	99	0	29	1	43	3	4	5	1	0	0	102.667	73.3333	-1	28.5	100.7	2	0	14.434	0	0	4241.83	0	1	1
22083	136925	200	3	62902.5	99	0	30	1	20	3	4	2.65	5	0	0	103.333	60	99	31.25	93.9	4	0	28.738	0	0	17115.6	1	3	3
22085	11608.1	27	3	17999.5	99	0	43	1	78	3	1	1.01	6	0	0	110	48.6667	-1	21.92	84.3	6	1	24.912	1	0	1451.02	1	3	2
22090	33206.2	85	3	30396.4	99	0	42	0	52	4	2	2.8	1	0	3	122	63.3333	99	53.45	141.8	2	1	9.721	1	0	4150.78	0	1	1
22091	80014.9	200	3	45999.3	99	0	30	0	68	3	5	5	1	0	0	150.667	76.6667	99	27.25	91.3	1	0	18.938	0	1	10001.9	0	2	2
22093	145600	183	3	83575.6	99	1	38	0	51	3	4	4.35	1	0	0	128	80	99	18.52	74.8	1	0	25.738	0	1	18200.1	1	3	2
22094	17239.2	198	3	34426	99	1	31	0	32	1	2	1.36	1	0	0	114	72	99	26.36	96.3	2	0	19.788	0	0	2154.9	0	2	2
22095	9181.28	155	3	4287.47	99	1	43	1	61	1	1	0.33	1	1	0	201.333	84.6667	1	31.95	112.1	3	1	2.433	1	1	1147.66	0	1	1
22096	20817.1	203	3	50573.7	99	0	34	1	65	5	3	2.8	1	0	1	128	84	99	37.17	127	2	1	25.117	0	1	2602.14	1	3	2
22098	10503.4	184	3	29169.2	99	1	40	0	37	1	4	3.98	1	0	0	110	65.3333	0	44.6	124.4	3	0	25.721	0	0	1312.92	1	3	2
22103	23348.9	201	3	56724.6	99	0	39	1	61	3	4	3.2	1	0	0	151	72	1	36.48	122.6	1	0	23.431	0	1	2918.61	1	3	2
22107	8691.76	126	3	11465.5	99	0	30	1	66	4	4	1.6	1	0	0	114	53.3333	-1	31.67	108.7	999	0	34.816	1	0	1086.47	1	4	3
22109	37068.4	203	3	57478	99	0	34	0	70	3	3	0.8	1	0	0	122	74	99	24.25	88.1	1	0	13.464	0	0	4633.55	0	1	1
22111	33733.5	191	3	73752.9	99	0	40	1	35	2	2	1.7	1	0	0	111.333	74	99	23.12	82	6	0	22.42	0	0	4216.69	1	3	2
22115	158463	199	3	91098.2	99	0	30	0	40	3	4	2.16	5	0	0	90	61.3333	99	22.98	79.9	1	0	14.826	0	0	19807.9	0	2	1
22122	25947.1	161	3	40233.3	99	0	34	1	72	3	3	3.04	2	0	0	154	73.3333	99	30.2	99.9	4	0	34.007	1	1	3243.38	1	4	3
22131	5807.5	190	3	7818.28	99	1	32	0	27	3	5	5	1	0	0	110	56	99	24.68	90.7	1	0	24.836	0	0	725.937	1	3	2
22134	14986.5	84	3	22957.1	99	1	29	0	85	3	5	2.23	5	1	0	114	48.6667	99	28.53	90.2	2	0	9.826	1	0	1873.32	0	1	1
22136	9040.79	178	3	3313.1	99	1	34	1	70	1	1	1.31	1	0	1	142.667	71.3333	99	31.47	108.6	1	0	12.5	1	1	1130.1	0	1	1
22137	32056.3	163	3	49105.4	99	0	35	0	77	3	4	1.2	2	1	1	123.672	69.4982	99	26.85	97.7	1	0	9.609	1	99	4007.04	0	1	1
22139	12512.6	194	3	23197.5	99	1	42	1	63	5	3	3.6	1	0	0	127	82	99	29.38	107	3	0	14.788	0	1	1564.08	0	2	1
22140	215973	189	3	90887.8	99	0	37	0	52	3	5	2.64	1	0	0	108	60	99	19.98	73	1	0	24.861	0	0	26996.6	1	3	2
22143	153794	200	3	70993.9	99	0	30	0	51	3	5	4.79	1	0	0	93.3333	64	99	24.22	83.8	1	0	17.916	0	0	19224.2	0	2	2
22146	9906.68	200	3	4615.46	99	1	34	1	60	1	1	0.33	5	0	0	123.672	69.4982	-1	18.55	77.9	1	0	13.729	0	99	1238.33	0	1	1
22150	58129.7	194	3	50268.1	99	1	42	0	24	4	4	5	5	0	0	123.333	51.3333	99	28.12	94.7	1	0	10.749	0	0	7266.21	0	1	1
22153	7755.29	195	3	17565	99	1	39	1	48	1	1	3.67	1	0	3	138	88	-1	23.92	87.5	2	0	18.342	0	1	969.411	0	2	2
22162	41973.3	199	3	77815.4	99	1	30	0	54	3	5	5	3	0	0	96	75	99	30.67	103.3	2	0	25.884	0	0	5246.66	1	3	2
22164	69599.5	197	3	30986.3	99	1	36	0	23	4	5	5	5	0	0	104.667	58.6667	99	21.88	65	1	0	6.026	0	0	8699.94	0	1	1
22165	42952	134	3	104349	99	0	34	1	50	3	4	0.97	6	1	1	117	64	1	24.74	100.4	1	0	19.957	1	0	5369	0	2	2
22176	80095	193	3	30075.9	99	1	37	1	35	4	5	3.71	1	0	0	121.333	69.3333	99	27.31	88.5	2	0	28.74	0	0	10011.9	1	3	3
22177	12856.7	128	3	19935.5	99	0	35	1	83	3	2	1.36	1	0	0	146	63	-1	24.95	103.2	1	0	31.537	1	1	1607.08	1	4	3
22179	113331	203	3	46223.8	99	0	36	0	35	4	1	0.69	2	0	0	118.667	77.3333	99	33.68	94	2	0	6.661	0	0	14166.4	0	1	1
22180	221946	199	3	75242.3	99	0	30	1	35	3	5	5	1	0	0	109	74	99	25.54	81.5	2	0	32.849	0	0	27743.3	1	4	3
22182	41973.3	199	3	77815.4	99	1	30	0	51	3	3	5	1	0	1	141	57	-1	34	113.3	1	0	29.805	0	1	5246.66	1	3	3
22183	123482	171	3	61596.5	99	1	31	0	72	3	4	1.6	3	0	0	126	73.3333	99	22.7	88.2	1	0	13.812	1	0	15435.3	0	1	1
22186	221248	182	3	75005.7	99	1	29	1	22	3	3	1.74	5	0	0	104.667	51.3333	99	34.29	129.1	5	0	35.535	0	0	27656	1	4	3
22188	14800.7	122	3	13321.2	99	0	35	1	70	3	1	1.08	2	0	0	124	64	1	17.32	95	12	0	33.704	1	0	1850.08	1	4	3
22193	60157.1	199	3	29582.9	99	0	37	1	26	4	2	2.42	5	0	0	123.672	69.4982	1	64.97	98.8231	1	0	21.661	0	99	7519.64	1	3	2
22194	40108.6	185	3	97441.2	99	0	35	1	46	3	4	5	1	0	0	105.333	78.6667	-1	28.69	104.4	2	0	17.283	0	0	5013.58	0	2	2
22198	91562.7	182	3	75005.7	99	1	29	1	20	3	4	3.26	5	0	0	122.667	72.6667	99	29.0633	98.8231	2	0	18.704	0	0	11445.3	0	2	2
22202	10438.2	71	3	18569.1	99	1	33	0	84	3	3	1.5	2	1	0	148	74	99	33.1	104.4	1	0	12.623	1	1	1304.78	0	1	1
22206	31835.8	183	3	77518.6	99	1	38	0	25	3	4	3.47	1	0	0	106	77	1	23.86	78.8	3	0	14.795	0	0	3979.47	0	2	1
22210	86150.3	193	3	32432.1	99	0	32	1	52	4	4	5	1	0	0	145	82	99	30.79	93.3	2	0	15.496	0	1	10768.8	0	2	1
22211	80972.1	192	3	43529.7	99	1	34	1	32	1	3	0.74	1	0	0	116.667	70	-1	23.11	87.3	5	0	32.028	0	0	10121.5	1	4	3
22213	17964.2	12	3	31996.5	99	0	42	0	69	3	5	1.2	3	1	0	102	66	99	27.93	92.4	1	1	11.866	1	0	2245.53	0	1	1
22215	12550	130	3	19224.7	99	0	30	0	80	3	2	2.79	2	0	0	134.667	42.6667	99	30.44	103	1	0	4.292	1	1	1568.75	0	1	1
22216	238398	199	3	100325	99	1	30	0	49	3	3	2.9	1	0	0	133	76	0	31.49	97.9	2	0	10.03	0	1	29799.7	0	1	1
22219	33669.5	50	3	32277.2	99	0	36	1	61	3	2	1.2	1	1	0	134.667	76.6667	1	30	100	2	0	15.663	1	1	4208.69	0	2	1
22220	52485.5	194	3	93483.1	99	1	42	0	51	3	5	3.76	3	0	0	136	91.3333	99	30.36	98.7	1	0	15.859	0	1	6560.69	0	2	1
22226	6615.58	119	3	4226.84	99	1	39	0	60	1	1	0.53	1	1	0	123.333	75.3333	99	26.41	90.7	1	0	22.23	1	0	826.948	1	3	2
22231	20446.2	15	3	18402.4	99	1	35	1	80	3	4	1.49	1	0	0	182.667	62	-1	26.07	103.7	1	1	9.121	1	1	2555.78	0	1	1
22234	58480.2	196	3	47905.4	99	0	31	1	29	3	3	1.28	3	0	0	114.667	78.6667	99	29.15	96.7	1	0	23.112	0	0	7310.03	1	3	2
22236	16229.6	183	3	27510.9	99	1	38	1	25	4	5	5	1	0	0	124	74	99	38.9	113.6	1	0	42.033	0	0	2028.7	1	4	3
22239	54416.8	181	3	25119.7	99	0	33	1	64	3	2	1.02	3	0	0	109.333	64.6667	99	34.05	114.4	2	0	22.966	0	0	6802.1	1	3	2
22243	9096.02	188	3	23907.9	99	0	38	0	48	1	3	1.7	1	0	0	132	81.3333	99	29.31	93.1	1	0	28.025	0	1	1137	1	3	3
22245	3308.72	19	3	4363.45	99	1	34	1	85	1	1	1.79	1	0	0	192.667	54	99	18.23	75.9	3	0	21.2	1	1	413.589	0	2	2
22248	5091.12	188	3	7913.25	99	1	33	1	61	1	1	3.34	3	0	0	98	67.3333	-1	28.07	101.1	3	0	27.478	0	0	636.39	1	3	3
22249	29659.2	198	3	46240.3	99	1	31	1	77	3	2	4.12	3	0	3	120	57	-1	31.08	112.7	2	0	31.132	0	0	3707.4	1	4	3
22251	59302.3	182	3	79835.1	99	0	33	1	24	3	3	1.75	1	0	0	111.333	74.6667	99	23.07	87.5	4	0	41.354	0	0	7412.79	1	4	3
22252	2998.62	199	3	7301.49	99	1	30	0	36	3	5	5	1	0	0	105.333	64	99	28.09	91.2	1	0	32.815	0	0	374.827	1	4	3
22253	79074.9	188	3	33165.2	99	1	33	1	78	3	4	1.98	1	0	0	133.333	62.6667	-1	33.64	120.4	1	0	19.844	0	1	9884.37	0	2	2
22254	61974.1	63	3	47705.7	99	0	34	0	58	3	1	1.2	1	1	3	152.667	62	-1	29.02	103.6	4	1	15.498	1	1	7746.77	0	2	1
22255	74548.1	202	3	138207	99	0	36	0	46	3	3	3.18	1	0	0	122	75.3333	1	57.67	133.4	2	0	22.231	0	0	9318.51	1	3	2
22261	7242.09	201	3	19035.1	99	0	39	0	42	1	3	1.98	1	0	0	118	85	0	27.41	98.9	3	0	25.009	0	1	905.261	1	3	2
22264	20614.1	199	3	27192.7	99	1	30	1	47	4	4	5	3	0	0	142	89	1	33.45	115.5	1	0	18.826	0	1	2576.77	0	2	2
22267	4145.35	186	3	3073.61	99	1	43	0	60	1	1	3.84	1	0	0	129.333	73.3333	99	31.21	98.3	1	0	17.528	0	0	518.169	0	2	2
22270	24829.6	139	3	15287.3	99	0	35	1	68	4	4	1.2	1	0	0	138	99	-1	34.57	120.4	3	0	22.289	1	1	3103.7	1	3	2
22271	82490.2	119	3	65066.7	99	1	31	0	74	3	3	5	2	0	1	136	53	99	22.79	88	1	0	24.328	1	1	10311.3	1	3	2
22272	14749.1	193	3	35685.1	99	0	32	0	48	4	5	5	1	0	0	125	77	99	29.18	96.6	6	0	17.821	0	0	1843.64	0	2	2
22275	46721.7	185	3	83217	99	0	35	0	52	3	4	5	1	0	0	123.672	69.4982	99	18.87	98.8231	3	0	17.094	0	99	5840.21	0	2	2
22279	13506.8	184	3	12080.6	99	1	38	1	82	4	2	3.63	1	0	0	192	82	99	23.74	83.7	1	0	16.417	0	1	1688.34	0	2	1
22280	39018.2	196	3	95007.5	99	0	31	0	31	3	2	2.18	1	0	0	112.667	71.3333	1	25.89	79.1	1	0	30.886	0	0	4877.28	1	4	3
22283	28297.2	189	3	50400.8	99	1	34	1	64	5	5	3.63	1	0	0	118.667	64.6667	99	23.37	97.7	1	0	28.316	0	0	3537.15	1	3	3
22285	334952	193	3	125594	99	0	32	1	46	3	3	4.09	1	0	0	116.667	75.3333	1	29.52	99.4	2	0	17.786	0	0	41869	0	2	2
22292	124820	202	3	119658	99	0	36	1	51	3	4	3.22	6	0	0	111.333	76.6667	-1	20.71	87.1	1	0	55.76	0	0	15602.5	1	4	3
22296	31697.7	67	3	16133.7	99	0	36	1	70	4	1	2.6	1	0	3	140.667	75.3333	-1	31.81	109.5	2	0	38.572	1	1	3962.22	1	4	3
22299	198287	203	3	87119	99	0	34	0	29	3	4	1.53	3	0	0	113.333	72	99	23.5	85.7	3	0	20.348	0	0	24785.8	0	2	2
22302	41252.6	201	3	100220	99	0	39	1	40	3	4	3.98	1	0	0	132	70.6667	99	34.65	125.2	2	0	40.919	0	1	5156.57	1	4	3
22306	15569.2	191	3	7216.36	99	0	41	0	32	4	4	1.09	1	0	0	107	51	99	26.73	98	5	0	36.971	0	0	1946.15	1	4	3
22308	6938.21	202	3	18236.4	99	0	42	0	41	1	4	1.44	1	0	0	158	108	99	28.47	88.2	1	0	26.9	0	1	867.277	1	3	3
22309	14711.7	202	3	29378.6	99	0	42	1	29	1	3	0.64	1	0	0	124.667	86	99	29.0633	98.8231	6	0	15.544	0	1	1838.96	0	2	1
22312	9970.44	175	3	15460.1	99	1	32	1	76	3	1	1.2	1	0	0	123.672	69.4982	-1	25.68	94.5	1	1	24.55	1	99	1246.31	1	3	2
22314	34375.3	183	3	29102.1	99	1	38	0	46	4	4	2.67	3	0	1	113	75	99	39.98	119.6	1	0	23.735	0	0	4296.91	1	3	2
22315	22668.1	196	3	42025	99	0	31	1	44	3	3	0.36	3	0	0	110	70	1	21.97	89.4	2	0	21.138	0	0	2833.51	0	2	2
22316	60394.5	190	3	32241.5	99	1	32	0	41	4	3	2.9	6	0	0	133	68	1	30.79	102.5	1	0	41.939	0	1	7549.31	1	4	3
22317	66341.1	193	3	118162	99	0	32	1	57	5	4	3.98	1	0	0	124.667	66.6667	-1	27.08	93.4	1	0	18.538	0	0	8292.64	0	2	2
22321	35847.2	8	3	87088.4	99	0	42	1	52	2	5	2.9	1	0	0	148	89.3333	0	31.44	107.9	4	0	15.783	1	1	4480.9	0	2	1
22323	134332	190	3	56530.7	99	1	34	1	63	3	5	4.13	1	0	0	135.333	65.3333	99	23.74	96.3	2	1	22.027	0	1	16791.5	1	3	2
22325	6478.71	191	3	4580.47	99	1	34	0	72	1	3	1.82	1	0	0	170	82	99	30.76	100.5	1	0	18.618	0	1	809.839	0	2	2
22328	2419.54	42	3	6359.5	99	0	33	0	61	1	2	0.75	1	0	1	112.667	54	-1	37.05	112.4	2	0	9.517	1	0	302.442	0	1	1
22329	14316.9	39	3	22199.7	99	1	34	1	85	3	5	5	1	1	0	134	75.3333	99	19.44	87.5	1	0	14.672	1	1	1789.61	0	2	1
22330	3205.48	203	3	7805.19	99	0	34	0	21	3	3	2	1	0	0	123	53	-1	29.0633	98.8231	12	0	27.043	0	0	400.685	1	3	3
22333	11537	104	3	15218.8	99	0	37	1	68	4	4	2.24	1	0	1	108	76.6667	-1	24.46	98	2	1	21.324	1	0	1442.12	1	3	2
22335	9075.66	198	3	23854.4	99	1	31	0	58	1	4	2.48	1	0	0	127	74	99	26.42	82	1	0	24.258	0	0	1134.46	1	3	2
22339	47634.2	170	3	28290.7	99	0	35	0	50	5	4	3.87	4	1	0	128.667	72	1	27.2	97.5	2	0	8.018	1	0	5954.27	0	1	1
22343	9237.99	176	3	12186.1	99	0	30	0	65	4	4	1.6	1	1	0	111.333	63.3333	1	28.69	98.8231	1	0	33.602	1	0	1154.75	1	4	3
22344	16687.4	197	3	37047.9	99	1	36	0	30	4	3	0.78	5	0	0	122.667	64.6667	99	31.57	102.7	3	0	27.129	0	0	2085.92	1	3	3
22346	13364.9	20	3	20723.5	99	0	39	0	85	3	5	4.8	2	0	0	211	95	-1	27.79	103.8	6	0	13.768	1	1	1670.61	0	1	1
22347	1282.92	190	3	2561.93	99	0	40	0	20	1	2	0.57	5	0	0	108	56.6667	0	42.77	140	4	0	32.24	0	0	160.364	1	4	3
22348	31031.1	190	3	67844.6	99	0	41	1	24	2	4	2.58	5	0	0	119.333	61.3333	99	25.25	81	1	0	21.319	0	0	3878.89	1	3	2
22349	10955.3	58	3	8641.37	99	1	35	1	85	3	2	1.65	1	1	0	132	52	-1	25.29	106.3	6	1	13.649	1	1	1369.42	0	1	1
22350	16116.5	188	3	13360.4	99	0	31	1	78	3	2	1.29	1	0	0	111.333	58.6667	-1	24.03	93.4	2	1	41.188	0	0	2014.56	1	4	3
22356	88786.4	190	3	81001.8	99	1	32	1	20	3	3	4.64	5	0	0	118	41	1	41.97	138.3	4	0	9.577	0	0	11098.3	0	1	1
22358	68921	193	3	92784.2	99	0	32	1	21	3	3	1.76	5	0	0	133	83	1	54.38	169.7	2	0	34.405	0	1	8615.13	1	4	3
22359	15003.5	170	3	11420.6	99	1	41	1	84	4	5	5	2	1	0	114.667	54.6667	99	25.31	91	1	0	26.657	1	0	1875.44	1	3	2
22362	57675.6	191	3	25150.9	99	0	41	1	54	4	5	5	1	0	1	113.333	51.3333	99	26.14	82.4	1	0	11.556	0	0	7209.45	0	1	1
22365	141608	158	3	109006	99	0	37	1	49	3	5	5	99	0	0	136	89	1	25.1	99.4	2	0	33.447	1	1	17701.1	1	4	3
22366	6310.86	193	3	8495.93	99	0	32	0	26	3	4	3.2	1	0	0	90	48	99	21.85	86.3	2	0	17.48	0	0	788.858	0	2	2
22369	49158.2	183	3	29102.1	99	1	38	0	56	4	4	2.48	1	0	0	170.667	96.6667	-1	31.3	109	4	0	20.351	0	1	6144.77	0	2	2
22370	29100.8	183	3	36135.6	99	1	38	1	36	1	1	5	1	0	0	113	83	99	27.74	93.1	6	0	42.309	0	1	3637.6	1	4	3
22371	90545.4	204	3	32135.4	99	0	43	1	21	3	4	0.75	5	0	0	113	60	99	24.6	86.3	1	0	25.389	0	0	11318.2	1	3	2
22374	46969.8	84	3	19699.8	99	1	39	1	85	3	4	5	2	0	0	138	46	-1	26.34	100.6	1	1	17.505	1	1	5871.22	0	2	2
22375	45927.4	200	3	85146.1	99	0	30	1	43	3	4	4.08	1	0	0	123.333	78	-1	32.25	110	8	0	15.92	0	0	5740.93	0	2	1
22376	35269.4	201	3	13277.5	99	0	39	1	62	4	4	5	1	0	1	117	62	-1	29.54	105.2	1	0	49.748	0	0	4408.68	1	4	3
22378	143811	182	3	85621.3	99	1	29	0	30	3	5	4.91	1	0	0	98	62.6667	-1	20.3	78.2	2	0	14.691	0	0	17976.3	0	2	1
22384	186469	202	3	107198	99	0	36	0	51	3	4	2.08	3	0	1	172	94.6667	99	28.5	102.8	2	0	24.923	0	1	23308.6	1	3	2
22387	34401.3	183	3	83575.6	99	1	38	0	54	3	3	1.57	1	0	0	122	77.3333	99	24.65	84.2	1	0	31.708	0	0	4300.16	1	4	3
22391	54484.1	191	3	25253.6	99	0	41	1	29	4	4	1.03	5	0	0	104	70	1	20.49	73	3	0	83.207	0	0	6810.51	1	4	3
22392	29400	201	3	71587.5	99	0	42	0	29	5	5	3.87	5	0	0	102	72.6667	99	21.35	75.7	1	0	22.405	0	0	3675	1	3	2
22396	33534.1	182	3	51997.8	99	0	37	0	70	3	3	5	1	0	0	101	69	99	19.13	70.9	1	0	16.148	0	0	4191.76	0	2	1
22398	126432	201	3	79054	99	0	42	0	50	3	5	4.7	5	0	1	123.672	69.4982	99	57.2	144.7	1	0	88.335	0	99	15804	1	4	3
22403	12253.5	187	3	27204.2	99	0	31	0	24	4	4	0.69	5	0	0	112	74	99	46.04	122.9	1	0	42.302	0	0	1531.69	1	4	3
22404	50568.9	200	3	93751	99	0	30	0	42	3	5	3.98	1	0	0	105.333	62.6667	-1	29.17	93.8	1	0	17.801	0	0	6321.11	0	2	2
22405	12620	130	3	19332	99	1	30	1	80	3	3	1.24	1	1	0	123.672	69.4982	-1	23.85	98.3	2	1	26.373	1	99	1577.5	1	3	2
22406	10804.8	11	3	14252.9	99	0	41	1	69	4	3	1.91	1	0	0	114	36	-1	27.77	106	2	1	37.53	1	0	1350.6	1	4	3
22407	29914.9	152	3	13808	99	0	33	1	68	4	1	1.18	3	0	0	160.667	80	1	31.84	113.7	2	0	11.152	1	1	3739.36	0	1	1
22408	17538.1	49	3	26865.7	99	1	31	1	85	3	3	2.97	1	1	0	158	94	99	26.41	91.2	1	1	22.694	1	1	2192.27	1	3	2
22409	22107.8	188	3	39328.9	99	0	31	1	71	3	1	1.52	1	0	0	147.333	57.3333	-1	25.91	106.6	2	0	41.621	0	1	2763.48	1	4	3
22410	26940.2	106	3	24247.2	99	0	32	1	83	3	3	4	1	0	0	122	66.6667	-1	24.83	92.8	1	1	25.964	1	0	3367.52	1	3	2
22413	26934.5	48	3	24655.3	99	1	42	0	68	4	2	5	6	0	0	123.672	69.4982	1	23.89	90.5	1	0	22.949	1	99	3366.81	1	3	2
22414	27856.9	187	3	60904.8	99	0	29	1	25	3	5	2.69	5	0	0	111	75	1	26.96	93.9	1	0	98.444	0	0	3482.12	1	4	3
22415	17539.8	160	3	27197.1	99	1	31	0	84	3	4	5	2	0	0	123.672	69.4982	99	30.08	100.6	1	0	12.456	1	99	2192.48	0	1	1
22416	14500.5	200	3	6661.42	99	0	30	0	33	3	5	4.79	1	0	0	123.672	69.4982	99	21.93	94	1	0	23.575	0	99	1812.56	1	3	2
22417	15100.4	14	3	32951.5	99	1	42	0	85	4	4	1.41	2	0	0	123.672	69.4982	99	41.19	98.8231	1	1	7.124	1	99	1887.56	0	1	1
22418	14578.1	73	3	22331.4	99	1	29	0	83	3	5	3.51	1	0	0	168	79.3333	99	27.98	90.3	1	0	22.04	1	1	1822.26	1	3	2
22424	46162.2	182	3	62145.3	99	1	38	0	24	3	3	2.99	1	0	0	122	74.6667	-1	29.08	97.5	1	0	9.516	0	0	5770.27	0	1	1
22427	35746.3	145	3	29633.3	99	1	35	1	73	2	4	2.48	1	0	0	131	59	-1	28.69	115.8	1	0	26.802	1	1	4468.28	1	3	3
22429	6988.73	118	3	15250.5	99	0	29	0	85	4	2	2.15	2	0	0	169	0	99	24.43	79.8	2	0	15.81	1	1	873.591	0	2	1
22433	35140	187	3	26054.9	99	0	38	1	44	1	4	0.89	1	0	0	111.333	80.6667	99	27.66	92	7	0	15.933	0	1	4392.5	0	2	1
22442	50509	190	3	93639.9	99	1	32	0	52	3	3	5	1	0	0	145	71	99	31.35	109.8	1	0	25.381	0	1	6313.62	1	3	2
22444	5332.45	46	3	3770.06	99	0	43	1	78	1	3	1.32	1	0	0	138.667	82	1	23.07	97	3	0	5.008	1	1	666.556	0	1	1
22445	6360.77	114	3	6648.22	99	0	38	0	71	1	4	1.06	3	0	1	146	63	99	22.68	88.5	2	0	18.939	1	1	795.096	0	2	2
22446	46724.6	200	3	62902.5	99	0	30	1	25	3	3	5	5	0	0	101.333	72.6667	99	24.08	95.2	2	0	35.897	0	0	5840.58	1	4	3
22449	40229.5	198	3	35920.9	99	1	34	0	28	1	5	2.64	5	0	0	118.667	68	99	33.56	104.7	3	0	25.55	0	0	5028.69	1	3	2
22450	14401.9	66	3	22331.4	99	1	29	0	85	3	4	2.23	2	0	0	126	0	-1	21.83	89.5	1	1	21.332	1	0	1800.23	1	3	2
22452	59855.7	195	3	50502	99	1	37	0	72	3	4	4.13	1	0	0	123.672	69.4982	99	24.1	88.5	1	0	53.07	1	99	7481.96	1	4	3
22454	25466.5	50	3	21486.8	99	1	35	0	85	3	3	5	2	0	0	123.672	69.4982	-1	18.44	76.8	1	0	38.044	1	99	3183.31	1	4	3
22456	215088	199	3	123462	99	1	31	1	49	3	5	5	5	0	0	123.333	62.6667	99	23.94	89	1	0	54.778	0	0	26886.1	1	4	3
22457	48052.9	33	3	16239.6	99	1	41	0	78	4	1	1.44	2	0	0	202.667	91.3333	99	29.0633	98.8231	12	0	27.477	1	1	6006.62	1	3	3
22458	6607.03	181	3	2937.96	99	1	41	0	64	1	1	1.98	1	0	0	152.667	80	99	34.27	106	3	0	16.105	0	1	825.879	0	2	1
22460	13517.8	204	3	32915.2	99	0	43	1	20	3	4	0.32	5	0	0	116	60	99	24.92	86	6	0	19.723	0	0	1689.73	0	2	2
22461	100124	184	3	95983.1	99	1	40	1	43	3	3	2.23	6	0	0	118.667	81.3333	-1	34.14	111	10	0	13.801	0	1	12515.5	0	1	1
22465	22109	192	3	33867.6	99	1	37	1	73	3	4	4.85	2	0	1	131	74	99	42.87	146.8	3	0	27.991	0	1	2763.62	1	3	3
22466	13118.8	192	3	26197.6	99	0	40	1	29	1	2	2.8	1	0	0	116	65.3333	0	24.97	90.8	12	0	30.315	0	0	1639.85	1	3	3
22467	2674.3	194	3	5937.26	99	1	42	1	20	4	2	1.9	5	0	0	113.333	63.3333	1	22.43	73.1	4	0	14.047	0	0	334.288	0	1	1
22469	51666.9	203	3	125521	99	0	36	1	46	3	5	5	1	0	0	123.333	78	99	20.94	79	2	0	18.942	0	0	6458.37	0	2	2
22472	34052.5	179	3	63130.9	99	1	31	0	60	5	4	2.56	4	0	0	104	65	1	23.9	86	1	0	23.932	1	0	4256.57	1	3	2
22474	24732.7	203	3	45852.6	99	0	34	0	59	3	3	1.36	1	0	1	142	57	99	26.98	99.4	1	0	30.322	0	1	3091.58	1	3	3
22475	7600.83	158	3	18390	99	0	36	0	65	4	1	1.04	2	1	0	152	92.6667	-1	38.04	99.4	1	0	30.629	1	1	950.104	1	4	3
22477	23859.3	200	3	36548.8	99	0	30	0	75	3	3	1.65	1	0	0	137.333	59.3333	99	28.71	99.6	2	0	14.008	0	1	2982.41	0	1	1
22479	28254.2	193	3	68641.5	99	0	32	0	63	3	3	3.3	1	0	1	136	74	0	27.16	106.3	1	0	25.851	0	1	3531.77	1	3	2
22480	3178.52	192	3	4940.44	99	0	40	1	61	1	3	0.64	1	0	0	126.667	81.3333	99	32.55	112.9	5	0	29.575	0	1	397.315	1	3	3
22485	32775.1	191	3	79805.8	99	1	37	0	20	3	3	3.6	5	0	0	118	70	99	24.38	80.7	2	0	12.829	0	0	4096.89	0	1	1
22488	40047	203	3	38390.9	99	0	34	0	63	3	1	1.24	1	0	3	164	71	99	39.24	114.6	2	0	14.147	0	1	5005.87	0	1	1
22489	11027.2	197	3	17139.9	99	1	35	1	41	1	4	1.44	3	0	0	108	66	99	27.98	99.5	3	0	30.058	0	0	1378.41	1	3	3
22492	293473	190	3	104524	99	1	32	1	51	3	3	5	1	0	0	138	86	-1	27.47	89.2	2	0	29.275	0	1	36684.1	1	3	3
22501	19330.7	193	3	38602.5	99	1	34	1	37	1	2	1.86	1	0	0	130	79.3333	1	28.97	101.2	6	0	32.807	0	1	2416.33	1	4	3
22504	3018.96	201	3	6600.46	99	0	42	0	26	3	3	5	1	0	0	101.333	52	-1	25.73	84.1	2	0	27.942	0	0	377.369	1	3	3
22505	41748	185	3	36102	99	0	35	0	38	4	3	0.64	1	0	1	123.672	69.4982	1	35.82	109.7	1	0	18.514	0	99	5218.5	0	2	2
22507	111472	183	3	51457.6	99	1	38	1	63	3	3	3.92	1	0	0	148	82.6667	-1	33.21	111.8	4	0	22.718	0	1	13934	1	3	2
22513	82664.3	181	3	79245.7	99	1	29	1	55	3	4	4.4	1	0	0	126.667	66	-1	25.12	96.2	3	0	19.822	0	0	10333	0	2	2
22514	97801.9	189	3	45147.1	99	0	33	1	65	3	4	5	1	0	0	146	69.3333	99	33.89	110.5	4	0	18.624	0	1	12225.2	0	2	2
22516	8899.04	186	3	20155.5	99	1	43	0	40	1	2	1.52	1	0	0	123.672	69.4982	99	38.17	96.1	2	0	16.901	0	99	1112.38	0	2	2
22519	72866.9	203	3	32441	99	0	34	1	34	4	3	3.06	5	0	0	150	73	99	26.63	93.6	2	0	20.85	0	1	9108.36	0	2	2
22522	262406	198	3	90507.7	99	1	36	1	30	3	5	5	5	0	0	123.333	68.6667	99	23.66	80.2	3	0	44.951	0	0	32800.7	1	4	3
22525	209825	198	3	124618	99	1	31	1	54	5	2	5	1	0	0	172.667	115.333	1	28.9	104.2	3	0	31.089	0	1	26228.1	1	4	3
22527	14607.8	69	3	22650.7	99	0	35	0	85	3	4	1.36	1	0	1	114	74	99	30.33	101.5	1	1	27.114	1	0	1825.97	1	3	3
22528	27496.6	199	3	66801.2	99	1	31	0	60	3	4	5	1	0	0	111.333	76	99	23.34	95.9	2	0	36.536	0	0	3437.08	1	4	3
22529	65627.6	197	3	50518	99	1	35	0	69	3	3	1.65	2	0	3	119.333	72.6667	-1	33.54	112.6	1	0	26.276	0	0	8203.45	1	3	2
22530	42051.5	185	3	35480	99	0	35	1	75	3	5	3.2	1	0	0	123.672	69.4982	-1	27.7	105.2	1	0	26.848	0	99	5256.44	1	3	3
22531	112534	196	3	67000.2	99	0	31	0	22	3	4	0.81	6	0	0	106.667	57.3333	0	25.94	104.7	6	0	24.091	0	0	14066.8	1	3	2
22533	125188	193	3	74533.9	99	0	35	1	27	5	4	4.83	5	0	0	106	73	0	26.45	96.5	3	0	29.67	0	0	15648.5	1	3	3
22537	9857.6	165	3	23850.2	99	1	42	0	40	4	5	5	1	0	0	143	88	99	36.31	108.2	2	0	6.488	1	1	1232.2	0	1	1
22542	44754.4	188	3	40280.7	99	0	29	0	75	3	5	5	3	0	0	165.333	78.6667	99	25.15	82.1	2	0	15.73	0	1	5594.3	0	2	1
22543	45132.2	190	3	109646	99	1	32	1	47	3	4	5	1	0	0	120	89	99	30.59	106.9	8	0	61.487	0	1	5641.53	1	4	3
22545	245434	203	3	84653.8	99	0	34	0	24	3	4	1.2	1	0	0	121	81	99	35.23	124.9	2	0	13.552	0	1	30679.3	0	1	1
22546	24450.5	198	3	18497.4	99	1	36	0	75	4	2	5	2	0	0	177.333	81.3333	99	22.42	75.4	1	0	10.533	0	1	3056.31	0	1	1
22547	97165	182	3	33768.4	99	0	37	1	28	1	3	1.14	2	0	0	106	50	99	22.85	83.3	1	0	23.434	0	0	12145.6	1	3	2
22549	10630.8	186	3	29523.1	99	1	43	0	31	1	5	4.46	1	0	0	102	66.6667	99	20.22	77.8	1	0	9.213	0	0	1328.85	0	1	1
22551	11070	200	3	26783.6	99	0	39	1	53	4	4	3.13	1	0	0	188	84	1	26.16	86.9	1	0	18.75	0	1	1383.75	0	2	2
22553	7821.2	192	3	19001.1	99	0	40	1	66	3	5	0.38	1	0	0	130.667	83.3333	99	21.76	82.5	1	0	17.137	0	1	977.65	0	2	2
22554	11524.5	142	3	27998.1	99	0	34	1	63	3	3	0.76	1	0	1	114.667	70.6667	99	30.72	110	1	1	28.729	1	0	1440.57	1	3	3
22555	289987	193	3	102919	99	0	32	0	36	3	4	0.75	6	0	0	102	60.6667	1	20.91	85.2	6	0	10.605	0	0	36248.4	0	1	1
22557	25234.9	100	3	19425	99	1	43	1	65	3	1	0.86	3	0	0	122	64	-1	28.54	112.2	2	0	26.196	1	0	3154.36	1	3	2
22559	68534.2	198	3	127057	99	1	31	1	44	3	5	3.93	1	0	0	128	70.6667	99	28.18	104.4	1	0	15.675	0	0	8566.78	0	2	1
22561	15447.8	201	3	34295.9	99	0	42	0	37	4	4	4.66	1	0	3	131.333	81.3333	99	39.51	110	1	1	16.053	0	1	1930.98	0	2	1
22562	27652.3	204	3	23331.1	99	0	43	0	80	2	1	0.79	5	0	0	123.672	69.4982	99	19.65	81.8	2	0	5.713	0	99	3456.54	0	1	1
22565	20785.8	203	3	16395.5	99	0	34	1	74	3	1	0.96	1	0	1	149	62	-1	26.8	103.8	1	0	4.016	0	1	2598.23	0	1	1
22567	39160.5	169	3	30144.5	99	0	34	1	61	3	1	1.2	1	1	0	118	78	1	25.62	106	1	0	7.418	1	0	4895.06	0	1	1
22569	12042.7	14	3	21423.5	99	0	30	1	83	3	4	3.3	1	1	0	138.667	58.6667	99	26.42	98.7	3	1	10.222	1	1	1505.34	0	1	1
22572	21178.9	98	3	33019	99	1	39	1	70	3	2	5	3	0	0	153.333	75.3333	1	27.75	103.2	12	0	14.561	1	1	2647.36	0	1	1
22573	22042.3	66	3	21732.7	99	1	29	0	85	3	4	3.66	5	0	0	163.333	83.3333	99	26.03	87.1	2	0	15.214	1	1	2755.29	0	2	1
22574	21396.7	200	3	39668	99	0	30	0	47	3	3	1.93	5	0	0	124	68.6667	99	43.66	125	4	0	20.938	0	0	2674.59	0	2	2
22575	232348	197	3	101776	99	1	35	0	43	2	4	0.82	1	0	0	108	68	99	29.27	92	2	0	6.332	0	0	29043.5	0	1	1
22577	89739.1	198	3	39308.5	99	1	36	1	45	2	4	1.11	1	0	0	136.667	80.6667	99	29.74	98.7	10	0	35.979	0	1	11217.4	1	4	3
22579	119279	195	3	44725.3	99	1	39	1	61	5	4	5	6	0	0	129	80	-1	29.76	94.8	8	0	14.369	0	1	14909.9	0	1	1
22583	32258.2	196	3	36823.3	99	1	36	0	36	4	3	0.34	5	0	0	120	74.6667	1	27.05	88.3	1	0	60.318	0	0	4032.28	1	4	3
22586	151881	200	3	69773.4	99	0	30	0	32	3	4	3.22	3	0	0	109.333	62	99	19.59	75.4	1	0	13.032	0	0	18985.2	0	1	1
22592	43079.3	202	3	104658	99	0	36	0	51	3	5	4.24	1	0	0	116.667	70.6667	99	23.73	87.5	1	0	58.04	0	0	5384.92	1	4	3
22593	34686	200	3	75835.4	99	0	39	1	25	3	5	4	1	0	0	123.672	69.4982	99	24.94	94	2	0	15.542	0	99	4335.75	0	2	1
22594	20675	195	3	23600.8	99	1	42	1	35	4	3	1.34	6	0	0	112	54	99	28.96	94.2	1	0	57.652	0	0	2584.37	1	4	3
22595	89700.4	183	3	39291.5	99	0	37	1	44	3	2	0.51	3	0	0	95.3333	68.6667	99	21.49	88.1	2	0	13.167	0	0	11212.6	0	1	1
22596	36135.6	179	3	87789.1	99	1	41	1	45	3	4	4.62	1	0	0	114.667	83.3333	99	30.61	106.6	2	0	26.011	0	1	4516.96	1	3	2
22597	19726.2	183	3	21779.1	99	0	33	0	72	4	3	1.83	3	0	0	152.667	76	99	30.59	93	2	0	7.476	0	1	2465.78	0	1	1
22598	46978.9	181	3	42282.8	99	0	31	0	76	3	2	0.86	3	0	0	104.667	64	-1	27.8	111.2	1	1	21.57	1	0	5872.37	1	3	2
22602	114491	202	3	52851.1	99	0	42	0	64	3	5	3.22	3	0	0	123.672	69.4982	-1	23.57	93.5	2	0	5.606	0	99	14311.4	0	1	1
22603	30337.5	194	3	11420.8	99	1	42	0	60	4	2	4.64	1	0	0	138	70.6667	99	34.14	112.3	1	0	22.304	0	1	3792.19	1	3	2
22604	10575	159	3	4702.4	99	0	38	0	61	1	1	0.75	4	1	1	132	70	1	31.1	107.3	3	0	12.437	1	1	1321.87	0	1	1
22608	3191.13	201	3	6976.9	99	0	39	0	24	3	2	1.6	1	0	0	162	94	-1	36.29	122	3	0	34.67	0	1	398.892	1	4	3
22610	17876.7	191	3	27274	99	1	37	1	42	4	3	2.06	1	0	1	136.667	76.6667	1	33.61	113	1	0	48.901	0	1	2234.59	1	4	3
22611	47331.6	192	3	114989	99	1	34	1	49	3	3	5	1	0	0	112.667	72.6667	99	28.44	101.2	2	0	46.399	0	0	5916.45	1	4	3
22612	12757.1	201	3	28322.2	99	0	42	0	22	4	4	1.24	5	0	0	126	61.3333	99	20.55	67.1	2	0	4.205	0	0	1594.63	0	1	1
22619	21326.9	196	3	51812.3	99	0	31	0	43	3	4	1.27	1	0	0	92	54	-1	18.81	72.5	2	0	13.834	0	0	2665.86	0	1	1
22620	25655.3	199	3	62469.5	99	0	30	0	26	3	4	5	5	0	0	107.333	47.3333	99	19.66	74	3	0	26.143	0	0	3206.92	1	3	2
22621	21360.5	93	3	36208.3	99	0	33	0	37	4	2	0.37	1	0	1	123.672	69.4982	99	49.34	151	1	0	30.658	1	99	2670.06	1	4	3
22622	4494.23	193	3	9825.91	99	0	32	0	38	3	4	1.43	1	0	0	105	68	99	37.81	98.8231	1	0	15.2	0	0	561.779	0	2	1
22629	35518.1	86	3	18078.2	99	0	33	0	79	4	2	1.79	2	0	1	123.672	69.4982	99	29.0633	98.8231	2	1	21.474	1	99	4439.76	1	3	2
22630	60298.9	182	3	111790	99	1	29	0	42	3	3	1.46	1	0	0	132	68.6667	1	29.0633	98.8231	1	0	15.922	0	1	7537.37	0	2	1
22631	3990.89	5	3	3143.56	99	1	34	1	84	1	1	0.99	1	1	0	135.333	64.6667	1	18.72	72.8	4	1	10.998	1	1	498.861	0	1	1
22633	52485.5	203	3	93483.1	99	0	34	0	52	3	4	2.24	1	0	3	132	82	99	38.47	123.4	1	0	13.683	0	1	6560.69	0	1	1
22635	9552.64	201	3	26528.9	99	0	42	0	33	1	2	1.54	1	0	0	108.667	74	99	26.15	86.7	2	0	15.322	0	0	1194.08	0	2	1
22637	6431.08	172	3	4768.39	99	0	38	1	65	1	2	2.03	1	0	0	122	54	-1	36.22	126.4	3	0	13.754	1	0	803.885	0	1	1
22638	34976.2	24	3	54233.8	99	0	30	0	73	3	4	3.9	2	0	0	176	52	1	29.07	102.5	2	0	31.653	1	1	4372.02	1	4	3
22639	10717.8	192	3	29764.5	99	0	40	1	31	1	1	1.5	1	0	0	117.333	62.6667	99	24.87	92.2	3	0	21.63	0	0	1339.72	1	3	2
22643	44886.9	185	3	83217	99	0	35	0	51	3	4	2.4	6	0	0	130	75	-1	28.45	99	3	0	24.853	0	1	5610.86	1	3	2
22646	50784.4	193	3	45707.9	99	0	32	1	72	3	2	4.16	5	0	0	150	76	99	18.26	77.7	1	0	9.581	0	1	6348.05	0	1	1
22652	21198.9	196	3	51501.2	99	0	31	1	65	3	5	5	1	0	0	123.333	67.3333	-1	26.96	103	5	0	71.475	0	0	2649.86	1	4	3
22659	58592.6	182	3	108626	99	1	29	0	48	3	5	3.71	3	0	0	142	85	1	24.1	82	1	0	21.938	0	1	7324.08	1	3	2
22660	201322	194	3	75488.1	99	1	42	1	59	3	5	5	1	0	0	136	90	-1	25.34	97.8	1	0	33.224	0	1	25165.2	1	4	3
22662	1498	196	3	3937.33	99	1	34	0	62	1	1	0.67	3	0	3	123.672	69.4982	1	24.34	87.5	1	0	14.676	0	99	187.25	0	2	1
22663	24990.8	183	3	38750.5	99	0	37	1	70	3	4	2.03	1	0	0	122	63	99	25.58	92.3	1	0	15.287	0	0	3123.84	0	2	1
22664	20452.7	8	3	31330.4	99	0	33	1	79	5	3	2.88	1	0	0	125.333	41.3333	1	32.24	123	2	0	37.469	1	0	2556.59	1	4	3
22665	72107.1	202	3	97073.5	99	0	36	0	23	3	4	2.79	5	0	0	114.667	60	0	22.13	72.5	2	0	33.022	0	0	9013.39	1	4	3
22668	21773.7	97	3	21467.9	99	1	29	1	85	3	5	2.81	1	0	0	179.333	84	-1	23.36	91.4	1	1	39.696	1	1	2721.71	1	4	3
22671	57673	196	3	102723	99	0	31	0	43	3	5	5	5	0	0	123.672	69.4982	99	54.1	135.5	1	0	43.387	0	99	7209.13	1	4	3
22672	8159.27	109	3	6049.78	99	0	38	0	65	1	3	3.76	1	0	0	127.333	69.3333	1	19.67	75.9	3	0	14.264	1	0	1019.91	0	1	1
22675	5477.7	194	3	6252.89	99	1	42	1	33	4	4	0.56	5	0	0	108.667	64.6667	1	20.11	77.3	12	0	31.776	0	0	684.713	1	4	3
22676	39232.1	183	3	18320.6	99	1	40	1	59	1	5	5	3	0	0	132.667	60	99	30.48	109.4	2	0	26.48	0	1	4904.01	1	3	2
22679	42421.8	138	3	26525	99	1	29	1	69	3	2	1.02	1	0	0	146.667	77.3333	99	21.26	84	2	1	22.869	1	1	5302.73	1	3	2
22680	3664.99	197	3	8012.91	99	1	36	0	30	3	5	5	1	0	0	118.667	62	99	17.79	78.4	2	0	24.307	0	0	458.124	1	3	2
22682	23557.7	154	3	36528.5	99	0	31	1	78	3	2	2.4	1	1	0	130	59.3333	-1	28.88	101.6	1	0	28.391	1	1	2944.72	1	3	3
22683	17496.4	186	3	34939.6	99	1	43	1	38	1	3	1.52	1	0	0	122	81.3333	-1	34.91	110.5	2	0	32.729	0	1	2187.05	1	4	3
22687	31681.7	192	3	39340.4	99	1	34	1	28	1	3	3.14	1	0	0	114.667	65.3333	99	37.16	119.2	12	0	27.783	0	0	3960.22	1	3	3
22688	36962.3	197	3	89797.3	99	1	35	1	41	3	2	3.9	3	0	0	134.667	88	1	25.95	101.2	6	0	28.797	0	1	4620.29	1	3	3
22689	35455.9	184	3	77518.6	99	1	38	0	28	3	5	2.45	5	0	0	117	71	1	43.67	116.4	3	0	17.09	0	0	4431.99	0	2	2
22690	3026.84	193	3	7370.21	99	1	37	0	29	3	2	3.88	1	0	0	128.667	90	99	38.39	121.3	2	0	21.102	0	1	378.355	0	2	2
22691	33646.4	198	3	29096	99	1	36	1	36	4	3	3.01	5	0	0	140	112.667	99	32.7	113.3	1	0	34.644	0	1	4205.8	1	4	3
22692	66965.2	155	3	41871.2	99	0	29	0	68	3	2	2.68	1	0	0	125	56	1	26.98	95.4	1	0	12.558	1	0	8370.65	0	1	1
22693	45836.8	67	3	19224.7	99	0	30	0	84	3	2	1.06	2	0	0	123.672	69.4982	-1	26.46	83.9	1	0	14.223	1	99	5729.6	0	1	1
22694	18726.6	197	3	24702.7	99	1	35	1	42	4	4	4.45	4	0	0	142	79.3333	99	28.24	94.8	2	0	30.12	0	1	2340.82	1	3	3
22696	135577	186	3	84772.1	99	1	33	1	55	3	5	4.35	1	0	0	116.667	67.3333	-1	27.9	98.7	2	0	37.363	0	0	16947.2	1	4	3
22697	18541.3	200	3	34374.3	99	0	39	0	67	3	3	1.28	2	0	0	124	80	-1	27.41	93.3	1	0	13.291	0	1	2317.67	0	1	1
22698	101322	189	3	42639.1	99	1	32	1	43	3	3	1.25	1	0	1	130	81.3333	1	35.1	131	4	0	21.225	0	1	12665.2	0	2	2
22707	18934.2	199	3	45999.3	99	0	30	0	62	3	4	2.72	1	0	0	136	58	99	28.45	103.5	1	0	21.49	0	1	2366.77	1	3	2
22709	16421.4	185	3	35902.8	99	1	43	1	38	2	2	0	6	0	1	118	70.6667	99	24.56	86.7	1	0	25.645	0	0	2052.68	1	3	2
22713	55174.9	188	3	27693.8	99	0	38	1	46	1	1	1.41	1	0	0	124	76	-1	29.66	112.2	10	0	20.894	0	0	6896.86	0	2	2
22719	35895.3	7	3	15723.3	99	1	37	1	69	5	4	2.74	3	0	0	197	105	1	21.48	86.5	5	1	5.34	1	1	4486.92	0	1	1
22723	21778.1	44	3	19601.1	99	1	29	1	81	3	3	2.23	2	0	0	159.333	64.6667	1	23.56	95.3	4	0	16.92	1	1	2722.27	0	2	2
22726	6797.25	193	3	5039.89	99	0	40	1	63	1	1	1.44	1	0	0	110	64.6667	-1	27.08	102	3	0	48.441	0	0	849.657	1	4	3
22727	65627.8	193	3	116891	99	0	32	1	51	3	5	3.02	1	0	0	107	73	1	24.19	97	2	0	18.194	0	0	8203.48	0	2	2
22730	29208.4	195	3	18661.9	99	1	39	0	49	1	2	2.06	1	0	0	128.667	66	99	27.69	84.8	2	0	6.829	0	0	3651.05	0	1	1
22732	31583.1	188	3	76728.9	99	0	29	1	53	3	3	3.22	6	0	0	120.667	80	1	23.71	84.4	7	0	67.33	0	1	3947.88	1	4	3
22734	6165.95	195	3	4571.81	99	1	34	0	63	1	1	1.08	1	0	0	188.667	96	99	32.13	102.6	10	0	16.372	0	1	770.744	0	2	1
22744	85567.3	193	3	30475.8	99	0	32	1	61	3	4	0.57	2	0	0	131.333	90	-1	45.16	141.4	1	0	19.521	0	1	10695.9	0	2	2
22745	126045	203	3	97025.2	99	1	39	1	43	3	5	5	1	0	0	108	75	99	22.23	78.6	1	0	39.536	0	0	15755.6	1	4	3
22748	108781	190	3	99243.5	99	1	32	1	36	3	4	0.22	4	0	0	120.667	13.3333	99	25.63	91.8	2	0	34.384	0	0	13597.6	1	4	3
22749	58808.5	196	3	34246.8	99	1	35	0	33	4	2	5	1	0	0	117.333	72	99	29.45	97.9	1	0	14.113	0	0	7351.07	0	1	1
22753	3819.04	185	3	6473.67	99	0	35	0	27	4	2	1.4	1	0	0	104	42	1	25.44	93.6	2	0	59.741	0	0	477.379	1	4	3
22756	17204.4	191	3	29163.3	99	0	41	0	28	4	2	0.8	6	0	0	156	92	0	38.04	112.8	6	0	25.683	0	1	2150.55	1	3	2
22757	132193	199	3	78704.7	99	1	30	0	33	3	4	0.33	5	0	0	131	77	1	32.33	92.8	2	0	51.679	0	1	16524.2	1	4	3
22758	64748.3	192	3	87166.7	99	1	37	0	35	3	5	4.64	1	0	0	123.672	69.4982	-1	22.05	80.2	2	0	29.319	0	99	8093.54	1	3	3
22762	49804.9	185	3	49105.4	99	0	35	0	72	3	5	1.92	1	0	0	140	72	-1	27.61	101.4	2	0	45.26	0	1	6225.61	1	4	3
22766	19778.5	201	3	48050.4	99	0	39	0	44	3	4	1.17	6	0	0	162	94	99	50.13	123	2	0	8.735	0	1	2472.31	0	1	1
22767	4791.02	188	3	6449.86	99	0	29	0	31	2	5	5	1	0	0	123.672	69.4982	99	48.23	124.5	2	0	29.359	0	99	598.877	1	3	3
22770	4101.53	99	3	4326.81	99	1	34	0	70	1	1	5	2	0	1	123	60	99	27.93	98.5	2	0	18.63	1	0	512.691	0	2	2
22772	14453.3	200	3	26795.3	99	0	30	0	64	3	5	0.51	2	0	1	123.672	69.4982	-1	58.58	98.8231	1	1	13.824	0	99	1806.66	0	1	1
22773	34893.8	187	3	84772.1	99	1	33	1	54	3	5	5	1	0	0	122.667	74	-1	29.03	108.4	3	0	37.733	0	0	4361.73	1	4	3
22775	42641.4	201	3	79054	99	0	42	0	56	5	5	1.6	4	0	0	134	81.3333	99	27.89	94.1	1	0	13.845	0	1	5330.17	0	1	1
22777	25373.6	142	3	38868.4	99	0	40	1	72	3	4	1.09	1	0	0	124.667	73.3333	-1	35.65	125.9	3	1	17.133	1	0	3171.69	0	2	2
22780	32415.9	12	3	27350.2	99	0	34	0	82	3	1	1.18	2	1	0	92	64	99	18.45	98.8231	1	1	16.455	1	0	4051.99	0	2	1
22781	185128	39	3	30476.9	99	1	41	1	73	3	1	2.23	6	1	0	118	66.6667	1	18.25	77.7	8	1	25.929	1	0	23141	1	3	2
22782	2754.67	85	3	5167.56	99	0	38	0	79	1	1	1.29	2	1	0	214	58	-1	25.65	89.8	2	0	14.873	1	1	344.334	0	2	1
22783	3390.93	90	3	4326.81	99	1	34	0	80	1	1	0.75	2	1	0	138	63.3333	-1	19.14	82.2	3	0	9.112	1	1	423.866	0	1	1
22784	9305.32	186	3	20305.6	99	1	30	0	82	4	2	1.66	1	0	0	173.333	68.6667	99	25.97	98.8231	1	0	18.062	1	1	1163.17	0	2	2
22786	11729.9	194	3	32575.4	99	1	34	0	38	1	3	3.3	1	0	0	114.667	67.3333	99	25.2	84.1	7	0	10.69	0	0	1466.24	0	1	1
22790	59954.5	191	3	27673.6	99	0	41	0	46	4	2	1.6	6	0	0	104	68	99	29.14	91	1	0	11.269	0	0	7494.31	0	1	1
22793	31545.9	200	3	76812.7	99	0	30	0	36	3	4	4.08	1	0	0	112	76	99	45.3	126.6	1	0	12.985	0	0	3943.24	0	1	1
22796	34253.7	185	3	83217	99	0	35	0	52	5	4	4	1	0	0	132	74	99	26.16	90.7	2	0	45.765	0	1	4281.71	1	4	3
22797	10994.8	81	3	18508.6	99	1	30	0	83	4	4	0.89	2	0	1	150	54	99	29.78	103.6	1	1	17.398	1	1	1374.35	0	2	2
22798	10153.7	196	3	26687.8	99	1	34	0	47	1	3	2.27	1	0	0	99.3333	62.6667	1	28.01	96.2	5	0	9.189	0	0	1269.21	0	1	1
22800	10294.8	190	3	16001.4	99	0	40	0	53	1	4	4.77	1	0	1	112.667	70.6667	-1	23.06	85.3	2	0	16.338	0	0	1286.85	0	2	1
22801	2667.74	158	3	5004.48	99	0	38	0	85	1	1	0	3	0	0	123.672	69.4982	99	30.39	98.3	1	0	16.948	1	99	333.468	0	2	2
22802	23768.3	150	3	42282.8	99	0	31	0	73	3	1	0.86	2	0	1	160	58	99	19.33	78	4	0	6.111	1	1	2971.04	0	1	1
22803	9697.53	59	3	12792.3	99	0	41	0	62	4	4	1.91	1	0	0	126	67	-1	23.77	92.7	2	0	33.844	1	0	1212.19	1	4	3
22808	110201	195	3	50625.7	99	1	39	0	39	3	1	0.28	3	0	0	114	80	99	20.58	76.2	1	0	3.17	0	1	13775.1	0	1	1
22809	66790.5	200	3	39668	99	0	30	0	42	3	4	0.64	3	0	0	108	56	-1	28.92	97.4	3	0	22.927	0	0	8348.82	1	3	2
22813	62492.9	97	3	37115.6	99	0	31	1	55	3	1	5	1	0	0	124	90.6667	1	24.7	101.1	6	1	13.406	1	1	7811.62	0	1	1
22817	80014.9	200	3	45999.3	99	0	30	0	69	3	3	1.4	2	0	0	128.667	72	1	24.34	88.5	2	0	25.654	0	0	10001.9	1	3	2
22818	46845.3	192	3	113808	99	1	37	0	40	3	5	5	1	0	0	96	62	99	22.99	76.7	2	0	21.211	0	0	5855.67	0	2	2
22819	25380.1	44	3	22843.1	99	0	35	0	85	3	4	1.29	2	1	0	123.672	69.4982	99	27.05	95.8	1	0	70.203	1	99	3172.51	1	4	3
22822	11830.7	155	3	4326.81	99	1	34	0	72	1	2	0.67	2	0	0	183.333	76	1	28.15	107	2	1	3.7	1	1	1478.84	0	1	1
22825	125386	203	3	60302.8	99	0	34	0	39	3	3	2	1	0	0	160	90	99	23.9	88.2	1	0	11.598	0	1	15673.3	0	1	1
22826	199529	198	3	71064.8	99	1	31	0	64	3	2	1.98	1	0	0	114.667	50.6667	-1	28.02	94.9	1	0	24.203	0	0	24941.2	1	3	2
22828	75525.8	21	3	22850.2	99	0	31	1	85	3	99	2.36	1	0	0	150	64	-1	25.97	92.3	1	1	27.758	1	1	9440.73	1	3	3
22831	97933.6	193	3	56300.5	99	0	32	0	60	3	4	3.34	5	0	0	148	97.3333	99	24.3	87.2	1	0	7.228	0	1	12241.7	0	1	1
22833	4324.59	190	3	2763.07	99	0	40	0	65	1	1	3.03	1	0	0	114	62	99	29.0633	98.8231	1	0	23.719	0	0	540.573	1	3	2
22834	13808.3	195	3	6140.17	99	1	39	0	63	1	4	1.24	2	0	0	120	77.3333	-1	24.18	81.1	1	0	15.201	0	0	1726.04	0	2	1
22835	180079	184	3	84168	99	0	35	0	30	3	4	3.6	4	0	0	123.672	69.4982	1	26.96	98.4	1	0	14.677	0	99	22509.9	0	2	1
22836	7753.48	195	3	17560.9	99	1	39	1	48	1	3	2.06	1	0	0	132	78	99	31.14	101.7	2	0	14.976	0	1	969.185	0	2	1
22838	15084.4	191	3	13808	99	0	41	0	61	4	3	2.81	3	0	0	104	63.3333	-1	34.76	103	1	1	21.523	0	0	1885.55	1	3	2
22839	62436.5	129	3	59854.5	99	0	32	1	69	3	1	1.23	1	0	1	136	67	-1	38.48	133.2	2	1	25.947	1	1	7804.57	1	3	2
22841	31260.3	186	3	75944.8	99	1	33	0	55	3	5	5	1	0	0	115	76	99	23.05	75.7	2	0	34.462	0	0	3907.54	1	4	3
22843	60664.6	199	3	26454.4	99	1	30	0	52	4	3	0.45	6	0	0	124	80	-1	28.89	107.5	8	0	19.164	0	1	7583.07	0	2	2
22845	35009.5	23	3	31509.9	99	0	43	0	79	3	5	1.03	2	1	0	123.672	69.4982	-1	25.43	98.8231	4	0	8.133	1	99	4376.19	0	1	1
22846	49554.5	197	3	30510.1	99	1	36	0	47	4	1	0.28	5	0	0	109.333	70	1	36.06	110.5	3	0	12.06	0	0	6194.32	0	1	1
22848	188001	193	3	94828.9	99	0	32	0	24	5	4	1.17	5	0	0	119.333	74	99	23.94	90.1	2	0	21.565	0	0	23500.1	1	3	2
22849	23657.2	13	3	19611.5	99	1	35	1	85	3	1	2.31	1	1	0	146	64.6667	-1	18.84	79.8	1	1	11.544	1	1	2957.15	0	1	1
22850	13385.2	68	3	20504	99	0	39	1	83	3	4	5	2	0	0	126.667	71.3333	-1	29.65	111.7	1	0	13.596	1	0	1673.15	0	1	1
22852	44505.8	203	3	97304.8	99	0	34	0	37	3	4	3.18	1	0	0	134	82.6667	99	26.54	93.3	2	0	41.707	0	1	5563.23	1	4	3
22854	86754.8	199	3	49797.8	99	1	30	0	64	3	5	3.9	2	0	0	160	74	99	17.32	66.3	1	0	67.943	0	1	10844.4	1	4	3
22857	44146.6	121	3	27180.5	99	1	35	0	46	4	5	1.09	3	0	0	111.333	63.3333	99	34.39	98	2	0	22.698	1	0	5518.32	1	3	2
22858	23551.1	184	3	28315.7	99	1	40	0	31	1	4	3.25	1	0	0	108.667	72.6667	99	33.41	98.7	2	0	21.123	0	0	2943.89	0	2	2
22859	15104	101	3	12521	99	0	32	1	80	3	3	1.12	2	0	0	132	67	1	31.26	118	6	1	32.697	1	1	1888	1	4	3
22862	24769.8	187	3	28054.1	99	1	33	0	22	4	2	1.03	5	0	0	106.667	64	1	30.1	95.6	2	0	38.516	0	0	3096.23	1	4	3
22867	65010	166	3	58511.4	99	0	31	0	72	3	2	1.44	1	1	3	145.333	69.3333	99	28.33	104.4	2	0	24.184	1	1	8126.25	1	3	2
22868	5867.29	195	3	4350.36	99	1	39	0	61	1	1	0	1	0	0	134	78.6667	99	34.73	111.8	1	0	4.141	0	1	733.411	0	1	1
22872	22529.4	141	3	34933.9	99	0	39	1	70	3	3	3.04	1	1	0	148	46	-1	33.58	117.1	1	1	32.817	1	1	2816.18	1	4	3
22873	13669.4	198	3	37961.6	99	1	31	0	24	1	3	0.92	6	0	0	94	51.3333	99	27.85	89.1	1	0	14.126	0	0	1708.67	0	1	1
22876	13821.2	20	3	21431.1	99	1	30	0	84	3	2	1.84	2	0	0	190	74	99	24.1	81.2	1	0	23.269	1	1	1727.65	1	3	2
22878	25091.9	203	3	46518.6	99	1	39	0	45	3	4	1.07	3	0	0	124	74	99	37.99	110.9	3	0	31.314	0	0	3136.49	1	4	3
22880	49024.5	182	3	90887.8	99	0	37	0	52	3	4	5	3	0	0	130.667	74	1	26.14	93.5	1	1	15.303	0	1	6128.06	0	2	1
22884	47528.4	181	3	84653.9	99	1	29	0	55	3	5	1.28	1	0	0	130	78	-1	34.14	101.5	2	0	12.655	0	1	5941.05	0	1	1
22885	78404.2	184	3	30162.5	99	1	38	0	24	1	2	1.36	6	0	0	107.333	20	99	43.65	119.8	1	0	14.753	0	0	9800.53	0	2	1
22888	5722.07	194	3	15039.8	99	1	42	1	48	1	5	1.09	1	0	0	120.667	74	99	27.58	88.2	2	0	19.758	0	0	715.259	0	2	2
22889	14752	197	3	22999.2	99	1	37	0	82	3	4	2.78	2	1	0	163	90	99	18.94	73.7	1	1	12.882	1	1	1844	0	1	1
22890	26708.3	199	3	58393.3	99	1	31	1	31	3	3	1.31	3	0	0	102.667	62	-1	29.0633	98.8231	1	0	27.379	0	0	3338.53	1	3	3
22891	5310.24	189	3	3937.33	99	1	34	0	65	1	1	0.82	3	0	0	120	74.6667	99	29.8	97.5	2	1	18.241	0	0	663.78	0	2	2
22893	15926.7	51	3	24397.3	99	0	34	1	85	3	1	1.64	1	0	1	123.672	69.4982	-1	20.11	87.2	1	0	131.135	1	99	1990.84	1	4	3
22896	23960.7	184	3	52386.3	99	1	38	0	34	3	4	1.21	1	0	0	123	90	-1	40.85	121.5	1	0	5.654	0	1	2995.09	0	1	1
22897	63574.9	162	3	60945.8	99	0	31	1	61	3	4	1.64	3	0	1	106.667	71.3333	1	30.46	118.8	1	0	29.292	1	0	7946.87	1	3	3
22900	9308.13	195	3	25849.8	99	1	39	0	34	1	2	3.15	1	0	0	102	68	-1	21.78	85.5	1	0	27.395	0	0	1163.52	1	3	3
22904	117529	173	3	41859.4	99	0	30	1	63	3	3	2.72	1	0	0	102.667	74.6667	-1	29.76	110.1	4	1	30.482	1	0	14691.1	1	4	3
22910	16120.9	199	3	6053.46	99	1	30	0	22	4	3	1.11	5	0	0	103	56	-1	43.79	129.5	5	0	39.857	0	0	2015.12	1	4	3
22912	31260.3	186	3	75944.8	99	1	33	0	53	3	4	4.35	1	0	0	123.333	76.6667	99	31.65	96.6	1	0	28.379	0	0	3907.54	1	3	3
22913	53514.4	144	3	52762.8	99	0	39	0	79	3	3	3.04	1	0	1	123.672	69.4982	99	28.12	103.1	1	1	8.898	1	99	6689.3	0	1	1
22914	38925.1	195	3	18177.2	99	1	39	0	54	1	4	1.73	1	0	0	116	74	-1	26.69	96.2	5	0	27.401	0	0	4865.64	1	3	3
22915	142996	187	3	68772	99	1	33	0	22	3	5	4.35	5	0	0	96	68.6667	99	22.07	72.5	2	0	19.194	0	0	17874.5	0	2	2
22918	36666.9	192	3	89282	99	1	37	0	35	3	3	2.06	1	0	0	130	88	1	42.24	130.7	2	1	11.679	0	1	4583.36	0	1	1
22919	112701	191	3	39998.5	99	0	41	1	29	5	3	0.47	1	0	0	102	64	99	24.84	88.6	2	0	92.904	0	0	14087.6	1	4	3
22921	3217.43	202	3	2534.32	99	0	42	1	80	1	1	0.38	1	0	1	134.667	54	-1	24.62	101.2	1	1	16.479	0	1	402.178	0	2	1
22922	5473.32	182	3	7368.4	99	1	29	0	22	3	2	0	5	0	0	106	64	99	32.62	114.5	4	0	15.292	0	0	684.165	0	2	1
22925	16090.7	198	3	35723.3	99	1	31	1	30	4	5	2.42	1	0	0	120	72	99	25.35	81.6	1	0	6.645	0	0	2011.34	0	1	1
22926	15113.6	199	3	33554	99	1	30	0	36	4	5	3.28	5	0	0	125.333	81.3333	99	33.24	107.2	1	0	36.083	0	1	1889.2	1	4	3
22928	87904	200	3	40578	99	0	30	1	60	3	5	5	1	0	0	124	76	99	28.06	102.5	1	0	40.136	0	0	10988	1	4	3
22929	13968.6	193	3	27894.7	99	0	40	1	39	1	1	1.39	1	0	0	131.333	76	99	29.69	101.6	5	0	8.294	0	1	1746.07	0	1	1
22930	3159.63	66	3	4166.84	99	0	40	0	70	1	3	1.81	1	0	1	148	79.3333	-1	38.39	116.2	3	0	14.454	1	1	394.954	0	1	1
22935	38780.7	11	3	34904.1	99	0	35	1	78	3	3	1.4	2	0	0	128	60	-1	21.96	91.2	6	0	36.912	1	0	4847.59	1	4	3
22937	45986.9	147	3	13745	99	0	35	1	75	3	5	2.8	1	1	0	134	84	-1	32.85	120.6	1	1	24.866	1	1	5748.37	1	3	2
22938	59088.8	190	3	27274	99	1	32	1	43	4	3	0.91	5	0	0	148.667	86.6667	99	26.89	92.2	3	0	21.796	0	1	7386.1	1	3	2
22943	54061.2	132	3	31031.5	99	0	31	1	60	3	1	0.77	1	0	0	127.333	62	1	28.21	103.8	5	0	21.517	1	0	6757.66	1	3	2
22944	41362.1	192	3	35768.3	99	1	37	0	22	4	2	1.31	5	0	0	119.333	76.6667	99	30.16	92.9	2	0	23.79	0	0	5170.26	1	3	2
22945	6228.26	186	3	9540.74	99	1	43	1	71	5	5	1.12	1	0	0	146	83	-1	29.1	101.3	1	0	16.331	0	1	778.532	0	2	1
22948	51028.4	181	3	90887.8	99	0	37	0	56	3	5	5	2	0	0	115.333	83.3333	99	20.29	67.2	1	0	17.762	0	1	6378.55	0	2	2
22952	38991.2	203	3	94726.5	99	1	39	1	45	3	4	2.99	1	0	0	133	80	-1	26.39	95.2	4	0	43.693	0	1	4873.9	1	4	3
22954	68069.5	154	3	42561.7	99	1	30	0	65	2	5	1.23	1	0	0	125.333	74	99	34.47	88.7	1	0	10.058	1	0	8508.69	0	1	1
22957	25107.6	189	3	28436.7	99	0	33	1	33	4	3	2.59	1	0	0	136.667	95.3333	99	27.82	98.5	2	0	6.198	0	1	3138.45	0	1	1
22958	51631	202	3	30664.5	99	0	34	1	68	3	2	3.4	1	0	0	101	64	-1	25.83	93	1	1	52.774	0	0	6453.88	1	4	3
22959	36543.7	199	3	88982.1	99	0	30	0	31	3	5	5	1	0	0	111.333	74.6667	99	23.97	73.5	1	0	21.244	0	0	4567.96	0	2	2
22961	9506.04	187	3	4554	99	0	38	0	60	1	2	2.11	1	0	3	100	70	99	42.81	123	1	1	14.524	0	0	1188.25	0	1	1
22969	31626.4	185	3	36102	99	0	35	0	35	4	4	1	1	0	0	140	78	99	47.55	129	1	0	20.456	0	1	3953.29	0	2	2
22972	21710.1	192	3	26102.3	99	0	40	1	24	1	2	1.5	5	0	0	144	46	0	27.06	90.3	12	0	46.589	0	1	2713.77	1	4	3
22976	75414.7	184	3	33510.7	99	1	40	1	30	1	3	3.28	1	0	0	99.3333	63.3333	99	22.51	86.4	1	0	43.824	0	0	9426.84	1	4	3
22977	16153.8	187	3	28736.9	99	0	29	1	70	3	4	3.2	1	0	0	142	78	99	36.08	125.5	2	0	19.775	0	1	2019.23	0	2	2
22979	17535.8	182	3	38931.5	99	0	37	0	37	4	3	0.77	1	0	0	105.333	56.6667	1	25.96	84.3	1	0	20.563	0	0	2191.98	0	2	2
22980	90802.6	194	3	52201	99	1	37	1	63	3	3	5	1	0	0	120	85	-1	25.88	102.6	1	1	21.494	0	1	11350.3	1	3	2
22981	27025	201	3	24738.2	99	0	42	1	40	4	3	1.4	6	0	0	122.667	78.6667	0	38.02	130.4	5	0	35.159	0	0	3378.12	1	4	3
22982	244324	203	3	82828.6	99	0	34	1	24	3	3	5	1	0	0	118	60	1	28.49	94.8	10	0	18.36	0	0	30540.5	0	2	2
22987	25832.6	196	3	56478.8	99	0	31	0	35	3	3	0	6	0	0	117.333	72.6667	1	29.89	101	1	0	13.701	0	0	3229.07	0	1	1
22989	14666.7	182	3	32561.8	99	0	37	0	24	4	5	3.44	5	0	0	120	75	99	20.36	67.1	1	0	17.807	0	0	1833.34	0	2	2
22994	26571	194	3	49260.7	99	1	38	1	68	3	3	2.23	4	0	0	130	78.6667	99	29.83	105.8	4	0	10.592	1	1	3321.37	0	1	1
22995	10210	196	3	24702.7	99	1	35	1	45	4	3	1.11	1	0	0	140	97.3333	1	36.4	121.4	6	1	15.169	0	1	1276.25	0	2	1
22997	134092	195	3	79835.1	99	0	31	1	21	3	3	3.98	5	0	0	112	69.3333	1	17.44	70.1	6	0	38.297	0	0	16761.5	1	4	3
22998	11252.5	195	3	24981.7	99	1	42	0	26	4	2	0.26	5	0	0	129	85	0	37.43	105.3	4	0	50.33	0	1	1406.56	1	4	3
22999	57880	82	3	52805.2	99	0	37	0	33	3	2	0.51	6	0	0	128	85	1	25.54	81.5	1	0	10.348	1	1	7235	0	1	1
23000	23034.4	193	3	56087.7	99	0	32	1	37	3	3	1.03	6	0	0	110	76	1	19.53	80.8	2	0	3.043	0	0	2879.3	0	1	1
23001	23155.8	26	3	35905.1	99	1	38	1	72	3	2	3.47	1	1	0	130.667	55.3333	-1	29.85	110.7	3	0	12.398	1	1	2894.47	0	1	1
23006	24886	169	3	38121.5	99	0	37	1	74	3	2	4	1	1	0	133.333	86	-1	28.47	116.6	3	0	38.645	1	1	3110.75	1	4	3
23007	172889	96	3	59632.1	99	0	36	1	32	5	1	1.59	1	0	0	110.667	60	1	17.97	73	3	0	11.872	1	0	21611.2	0	1	1
23011	68478.6	190	3	62474.6	99	0	40	1	21	3	4	0.54	5	0	0	98	65.3333	99	22.04	87.5	2	0	34.184	0	0	8559.83	1	4	3
23020	22441.1	203	3	49063.8	99	0	34	1	22	3	3	1.53	1	0	0	112.667	72.6667	1	17.34	71.1	3	0	37.882	0	0	2805.13	1	4	3
23023	38479.4	203	3	93483.1	99	0	34	0	50	3	4	2.8	1	0	1	110.667	68.6667	99	31.02	99.2	2	0	23.548	0	0	4809.93	1	3	2
23024	15859.9	4	3	28214.1	99	0	36	1	85	3	1	1.34	2	0	0	126	66	-1	21.05	90.1	3	1	8.446	1	0	1982.49	0	1	1
23029	91229.1	186	3	52446.2	99	1	33	0	61	3	5	5	1	0	0	122	73.3333	99	21.74	80.9	1	0	15.248	0	0	11403.6	0	2	1
23030	171482	199	3	82472.1	99	1	30	1	36	3	5	5	5	0	0	107.333	71.3333	99	23.49	81.2	4	0	21.993	0	0	21435.2	1	3	2
23032	44255.6	187	3	26199.7	99	1	41	1	51	4	2	4.22	1	0	0	123.333	83.3333	-1	30.04	106.3	1	1	14.868	1	1	5531.95	0	2	1
23038	31777.5	186	3	20303.3	99	1	43	1	42	1	1	0.66	1	0	0	108.667	64	99	29.05	91.3	1	0	71.277	0	0	3972.19	1	4	3
23039	16892.8	199	3	13349.4	99	1	30	0	68	4	1	1.07	1	0	0	122	81	-1	24.06	86.5	5	1	11.817	0	1	2111.6	0	1	1
23041	80557.1	191	3	27996.6	99	0	40	1	37	1	4	4.08	6	0	0	133.333	65.3333	99	25.78	98.9	2	0	30.412	0	1	10069.6	1	4	3
23042	194081	203	3	90712.3	99	0	34	1	36	3	4	5	6	0	0	113.333	76	99	19.96	79.3	2	0	22.689	0	0	24260.1	1	3	2
23043	9240.4	57	3	16438.3	99	0	30	1	81	3	4	1.61	3	1	3	128	52	-1	27.18	112.6	2	0	24.242	1	0	1155.05	1	3	2
23044	158495	199	3	91116.3	99	1	30	1	46	3	4	5	1	0	0	132	73	-1	27.81	105.3	3	0	39.727	0	1	19811.9	1	4	3
23048	38589.7	200	3	93751	99	0	30	0	43	3	4	3.45	1	0	0	123.672	69.4982	-1	22.66	75.8	3	0	16.203	0	99	4823.71	0	2	1
23052	19718.8	77	3	16346.6	99	0	29	1	85	3	1	1.35	1	0	0	157	67	-1	24.02	89.3	3	1	41.569	1	1	2464.84	1	4	3
23053	33225.3	192	3	28731.9	99	1	37	1	25	4	4	0.98	6	0	0	112	62	99	24.1	81.5	2	0	42.878	0	0	4153.17	1	4	3
23059	36519	197	3	79843	99	1	35	0	39	3	4	5	1	0	0	110.667	73.3333	-1	29.37	95.5	1	0	11.496	0	0	4564.88	0	1	1
23061	14673.8	41	3	26104.1	99	0	36	1	85	3	5	5	2	1	0	122.667	58	-1	25.53	106.1	1	0	15.816	1	0	1834.23	0	2	1
23062	22516.3	195	3	34491.6	99	1	39	1	76	3	2	2.48	1	0	0	110	76	-1	26.53	105	2	0	19.552	0	0	2814.54	0	2	2
23063	106970	17	3	36150.8	99	1	42	0	82	4	5	1.16	2	0	0	138	39	-1	25.03	90.5	4	0	18.34	1	1	13371.2	0	2	2
23064	12771.5	195	3	5599.9	99	1	39	1	61	1	3	1.64	1	0	0	160	93	-1	33.65	114	6	0	20.482	0	1	1596.43	0	2	2
23066	84025.7	182	3	76658.5	99	1	29	0	21	3	2	1.83	1	0	0	101.333	59.3333	0	33.03	96.7	3	0	19.539	0	0	10503.2	0	2	2
23068	35140	187	3	26054.9	99	0	38	1	41	1	4	3.71	1	0	0	115	71	99	24.1	88.8	1	0	9.877	0	0	4392.5	0	1	1
23070	76265.4	100	3	62474.6	99	0	40	1	23	3	3	4.4	5	0	0	132	70	99	23.21	88.2	2	0	23.09	1	1	9533.18	1	3	2
23079	130195	200	3	100220	99	0	39	1	48	3	3	4.51	1	0	0	125.333	74.6667	-1	31.54	112.5	1	0	38.247	0	0	16274.4	1	4	3
23086	30464.9	87	3	25704.1	99	1	32	0	85	3	3	4.37	2	0	0	120	73	99	28.8	99.8	1	1	12.878	1	0	3808.12	0	1	1
23090	26301.9	195	3	23485	99	1	42	0	34	1	2	3.71	1	0	0	104	61.3333	0	27.28	95.5	2	0	13.355	0	0	3287.73	0	1	1
23091	162612	202	3	93483.1	99	0	34	0	51	3	4	5	1	0	0	109.333	66	99	27.11	89.2	1	0	17.266	0	0	20326.5	0	2	2
23095	98566.7	185	3	45281	99	1	43	1	23	2	2	0.99	5	0	0	108	70	99	31.95	98.1	8	0	42.767	0	0	12320.8	1	4	3
23096	13722.8	85	3	21021.3	99	0	35	0	85	3	3	0.58	1	0	0	123.672	69.4982	99	21.03	80.7	1	0	15.096	1	99	1715.35	0	2	1
23108	56379.8	190	3	104524	99	1	32	1	51	3	4	5	1	0	0	172	79	99	29.3	94.8	2	0	42.18	0	1	7047.47	1	4	3
23109	39859.1	200	3	70993.9	99	0	30	0	57	3	3	2.21	3	0	0	100	63.3333	-1	29.0633	98.8231	2	0	11.145	0	0	4982.39	0	1	1
23110	171255	200	3	75242.3	99	0	30	1	38	3	4	5	1	0	0	129.333	92.6667	99	32.92	117.3	3	0	21.293	0	1	21406.8	0	2	2
23112	128179	183	3	21101.6	99	0	37	1	81	3	1	2.36	1	0	0	150	57.3333	99	26.12	101.6	6	0	21.546	0	1	16022.4	1	3	2
23116	12363.5	121	3	18939	99	1	41	0	81	3	4	5	1	0	0	150.667	77.3333	99	27.66	98.2	1	0	60.97	1	1	1545.44	1	4	3
23120	13550	189	3	32783.8	99	0	34	0	47	4	5	1.6	3	0	0	124	81	99	27.59	87	1	0	9.139	0	1	1693.75	0	1	1
23126	2290.01	187	3	6019.04	99	0	38	1	63	1	4	3.76	1	0	1	106	66	1	23.45	93.1	6	0	17.907	0	0	286.251	0	2	2
23127	43921.6	184	3	19038	99	1	38	0	40	1	3	0.57	1	0	0	123.672	69.4982	99	20.05	76	1	0	22.941	0	99	5490.2	1	3	2
23129	38650.7	185	3	93899.2	99	0	35	1	55	5	4	4	1	0	0	133.333	92.6667	-1	27.32	98.7	1	1	20.852	0	1	4831.34	0	2	2
23136	32617.6	182	3	50576.6	99	1	29	0	72	3	3	1.44	2	0	0	156	70.6667	-1	24.73	77.4	3	0	19.697	0	1	4077.2	0	2	2
23138	29645	102	3	46218.1	99	1	41	0	72	3	3	2.79	1	0	0	137.333	54.6667	-1	28.75	90	1	0	3.626	1	1	3705.62	0	1	1
23139	29764.9	190	3	33977.1	99	1	32	0	22	4	4	1.11	5	0	0	106.667	70.6667	99	19.74	72.9	3	0	14.462	0	0	3720.62	0	1	1
23141	57503.5	198	3	102421	99	1	36	1	42	3	4	5	6	0	0	117.333	84.6667	99	32.5	104.3	3	0	23.296	0	1	7187.94	1	3	2
23144	136707	188	3	78590.9	99	0	29	1	56	3	5	2.15	3	0	0	141	72	-1	25.32	84.5	2	0	71.953	0	1	17088.4	1	4	3
23147	253437	195	3	53174.7	99	1	42	0	20	1	2	0.1	5	0	0	96	63.3333	99	25.13	89.2	1	0	15.013	0	0	31679.6	0	2	1
23149	80238	189	3	50170.2	99	0	33	1	60	3	4	4.8	1	0	0	106.667	68.6667	1	23.95	98	1	0	20.179	0	0	10029.8	0	2	2
23152	18473.4	186	3	40389.2	99	1	43	0	36	2	1	0.95	6	0	0	111	59	99	27.67	90.2	1	0	21.993	0	0	2309.18	1	3	2
23155	61314.4	199	3	25007.9	99	1	30	1	28	4	4	5	5	0	0	110	76	99	23.86	80.3	1	0	21.373	0	0	7664.3	1	3	2
23161	57924.4	203	3	107388	99	0	34	1	51	3	4	5	1	0	0	151.333	98.6667	-1	29.4	113	2	0	67.286	0	1	7240.55	1	4	3
23163	10311.8	93	3	18344.3	99	0	29	0	84	3	4	2.4	1	1	0	157.333	68.6667	99	25.72	91.2	1	0	15.102	1	1	1288.98	0	2	1
23164	20601.8	186	3	31431.6	99	1	43	0	41	4	5	1.84	1	0	0	122	78	99	30.71	98	1	1	36.463	0	0	2575.23	1	4	3
23165	19292.9	181	3	23956.7	99	1	41	0	30	1	2	0.65	1	0	0	110.667	52.6667	99	32.42	97.4	1	0	21.407	0	0	2411.61	1	3	2
23166	29731.5	200	3	46101.5	99	0	30	0	70	3	1	2.15	2	0	0	144.667	68.6667	99	37.46	113.3	2	0	11.909	0	1	3716.44	0	1	1
23168	139216	185	3	52201	99	1	37	1	68	3	3	2.81	1	0	0	164	94	-1	28.37	109.5	1	1	16.86	0	1	17402.1	0	2	2
23172	116612	182	3	111790	99	1	29	0	40	3	3	1.97	1	0	1	114	59.3333	-1	43.71	131.1	2	0	25.473	0	0	14576.5	1	3	2
23174	11930.9	131	3	4363.45	99	1	34	1	72	1	1	1.19	1	0	0	128	90	1	25.4	97.2	4	0	11.349	1	1	1491.36	0	1	1
23175	122416	182	3	72883.2	99	1	29	1	25	3	4	3.71	5	0	0	151.333	62.6667	99	42.01	133.3	1	0	25.353	0	1	15301.9	1	3	2
23177	11803.1	190	3	23570.4	99	0	40	0	34	1	1	1.39	1	0	0	117.333	56.6667	99	29.29	99.4	1	0	20.91	0	0	1475.39	0	2	2
23181	101985	191	3	38295.5	99	1	37	0	34	4	4	3.71	1	0	0	98.6667	61.3333	99	22.28	77.8	3	0	18.925	0	0	12748.1	0	2	2
23182	3046.84	200	3	6661.42	99	0	30	0	31	3	5	3.83	1	0	0	97.3333	52	99	33.88	108.8	2	0	10.836	0	0	380.855	0	1	1
23184	7432.27	40	3	3470.72	99	0	43	0	68	1	3	3.36	1	0	1	190	92	99	30.9	105.7	8	1	16.63	1	1	929.033	0	2	1
23188	109237	193	3	104719	99	0	32	0	56	3	3	3.98	1	0	0	115.333	66	-1	17.97	68.4	3	1	15.765	0	0	13654.6	0	2	1
23189	27375.9	174	3	20838.4	99	0	37	0	85	4	2	1.21	2	0	0	123.672	69.4982	99	25.33	98.8231	1	0	14.552	1	99	3421.99	0	1	1
23192	13459.7	191	3	26878.5	99	0	40	0	21	1	4	0.7	5	0	0	96	62.6667	99	22.18	78.7	1	0	12.459	0	0	1682.47	0	1	1
23193	33996.4	198	3	60551.7	99	1	31	1	61	3	4	4.95	1	0	0	176	72	-1	26.77	96	6	0	34.867	0	1	4249.55	1	4	3
23196	15425.7	183	3	34246.8	99	1	35	0	36	4	3	0.14	1	0	0	104	64	99	28	89.2	1	0	19.153	0	0	1928.21	0	2	2
23197	131173	198	3	60551.7	99	1	31	1	60	3	5	5	1	0	0	152	83.3333	-1	28.63	100.1	1	0	24.153	0	1	16396.6	1	3	2
23204	38987.8	203	3	85240.6	99	0	34	1	22	3	4	4.08	6	0	0	120	76	1	27.95	110	4	0	46.97	0	0	4873.48	1	4	3
23205	10737.7	203	3	29820.1	99	1	39	0	22	1	1	1.57	1	0	0	108	62	99	27.98	105.4	8	0	26.802	0	0	1342.22	1	3	3
23206	42147	196	3	34939.4	99	1	38	1	73	3	5	2.12	3	0	0	173	76	99	25.7	103.1	1	0	27.426	1	1	5268.37	1	3	3
23210	18872	196	3	45952.5	99	0	31	1	25	3	2	2.04	6	0	0	107	39	1	28.77	95.7	25	0	13.966	0	0	2359	0	1	1
23214	37210.2	203	3	68985	99	0	43	0	52	2	3	2.16	1	0	0	96	68	99	26.78	100.4	1	0	13.575	0	0	4651.28	0	1	1
23218	46237.6	188	3	62246.9	99	0	29	0	28	3	5	5	5	0	0	104	62	1	18.85	67.7	4	0	24.955	0	0	5779.7	1	3	2
23220	12581.2	185	3	34939.6	99	1	43	1	30	1	5	4.46	1	0	0	100	60	-1	24.21	89.6	3	0	11.714	0	0	1572.65	0	1	1
23222	3392.75	201	3	7417.71	99	0	42	0	33	3	5	5	1	0	0	123.672	69.4982	99	29.0633	98.8231	2	0	24.798	0	99	424.094	1	3	2
23224	26571	183	3	49260.7	99	1	38	1	61	3	2	3.55	1	0	0	132	73.3333	99	27.27	105.5	1	0	24.048	0	1	3321.37	1	3	2
23225	24216.6	183	3	37096.1	99	0	37	1	73	3	2	4	1	0	0	126	52	99	24.21	95.7	2	0	28.05	0	0	3027.07	1	3	3
23227	89171.7	199	3	68641.5	99	1	31	0	68	3	4	5	1	0	0	141.333	84	-1	30.34	110	1	0	13.285	0	1	11146.5	0	1	1
23228	41385	183	3	8683.16	99	1	38	0	36	1	1	0.59	3	0	0	112	76.6667	-1	35.13	126.3	1	0	24.001	0	0	5173.12	1	3	2
23232	23557.7	102	3	36528.5	99	0	31	1	78	3	2	5	2	0	0	162	72.6667	99	24.32	98.8231	2	0	15.252	1	1	2944.72	0	2	1
23235	3280.94	138	3	4326.81	99	1	34	0	75	1	1	0.99	1	0	0	136.667	66	99	30.59	105.4	7	0	11.297	1	1	410.117	0	1	1
23236	17555.3	200	3	26783.6	99	0	39	1	49	4	4	5	6	0	0	136.667	80	99	31.83	107.5	3	0	26.079	0	1	2194.41	1	3	2
23242	62236.1	186	3	83784.8	99	0	42	1	32	3	4	2.69	6	0	0	121.333	74	99	29.41	93	2	0	11.692	1	0	7779.52	0	1	1
23245	11784.1	88	3	18316.3	99	1	40	1	55	1	4	5	1	0	1	145.333	67.3333	99	28.76	100.7	6	1	24.286	1	1	1473.01	1	3	2
23246	16920.1	181	3	25814.6	99	1	41	0	48	4	3	2.56	2	0	1	132.667	84	99	45.32	129.3	1	0	18.791	0	1	2115.02	0	2	2
23247	23680.2	111	3	17914.7	99	0	36	1	72	4	3	1.32	1	0	1	145.333	49.3333	99	30.47	109.4	3	0	12.108	1	1	2960.03	0	1	1
23248	35415.4	189	3	47677.6	99	1	32	1	24	3	2	0.22	6	0	0	132	76	1	19.54	76.6	6	0	30.845	0	1	4426.92	1	4	3
23250	17333.3	185	3	26445	99	1	33	0	54	4	4	3.47	1	0	0	123.672	69.4982	99	45.71	120.7	1	0	25.201	0	99	2166.67	1	3	2
23252	77640.5	157	3	138287	99	0	32	0	47	3	5	1.6	6	1	1	113	82	1	38.75	124.8	2	1	6.682	1	1	9705.06	0	1	1
23253	22488.4	182	3	54634	99	0	37	1	65	3	3	3.16	1	0	0	100	68	-1	29.24	104.5	1	0	14.664	0	0	2811.05	0	2	1
23255	1841.36	187	3	4839.82	99	0	38	0	60	1	3	0.64	3	0	0	138	84.6667	99	32.9	101.4	1	0	20.228	0	1	230.17	0	2	2
23256	73101.6	149	3	42025	99	0	33	1	42	3	2	0.64	3	1	0	120	76.6667	1	22.58	90.3	3	0	47.84	1	0	9137.71	1	4	3
23257	24874.1	198	3	18817.8	99	1	36	0	73	4	3	2.67	3	0	0	187.333	89.3333	99	24.01	91	1	0	9.786	0	1	3109.26	0	1	1
23264	113433	88	3	34318.8	99	1	29	1	76	3	2	1.64	1	0	0	112	58	1	20.78	86	2	0	20.252	1	0	14179.1	0	2	2
23265	53136.2	169	3	52389.8	99	0	31	0	78	3	4	4.51	2	0	0	137	42	-1	26.28	107.9	1	0	23.287	1	1	6642.02	1	3	2
23266	127102	194	3	75488.1	99	1	42	1	53	3	5	5	1	0	0	154	90	99	34.52	98.8231	1	0	32.529	0	1	15887.8	1	4	3
23268	24054.7	121	3	19941.1	99	1	35	0	80	3	4	2.89	1	0	1	124.667	65.3333	99	26.77	107.1	1	1	13.308	1	0	3006.84	0	1	1
23271	96078.3	199	3	78704.7	99	1	30	0	34	3	5	5	6	0	0	103.333	70.6667	99	25.01	88.3	1	0	16.874	0	0	12009.8	0	2	2
23272	11410.9	183	3	31689.4	99	1	38	1	23	1	3	2.1	5	0	0	112	80	99	29.31	93	4	0	5.257	0	1	1426.36	0	1	1
23274	29475.5	170	3	45704.5	99	0	36	1	70	3	5	5	1	0	0	118.667	77.3333	-1	27.64	100.4	2	0	9.981	1	0	3684.44	0	1	1
23275	20838.3	189	3	37115.6	99	0	33	1	50	3	3	1.77	6	0	0	136	90	1	22.21	90.5	12	0	13.018	0	1	2604.79	0	1	1
23276	58124.3	195	3	53028.1	99	0	34	1	33	3	3	1.23	1	0	0	112	77	1	27.02	102	4	0	13.344	0	0	7265.54	0	1	1
23282	18517.2	78	3	18257.1	99	1	41	1	82	3	3	2.78	2	0	0	136.667	60	-1	25.28	98.3	1	1	37.84	1	1	2314.65	1	4	3
23283	28891.5	46	3	28485.7	99	1	31	0	85	3	3	1.11	2	1	0	166	72	99	22.81	88.2	2	0	13.059	1	1	3611.44	0	1	1
23285	6943.27	184	3	18249.7	99	1	40	1	47	1	2	2.29	3	0	0	102	68	1	26.9	99.6	2	0	29.695	0	0	867.909	1	3	3
23291	96957.6	189	3	88456.6	99	0	33	1	30	3	4	5	3	0	0	117.333	59.3333	99	32.34	104.7	8	0	42.305	0	0	12119.7	1	4	3
23293	174331	201	3	100220	99	0	39	1	44	3	4	2.27	3	0	0	118	75	1	34.87	117.5	5	0	21.109	0	0	21791.4	0	2	2
23298	7855.72	189	3	20647.9	99	1	34	0	50	1	1	0.66	1	0	0	138	65.3333	99	36.75	115	2	0	6.029	0	1	981.965	0	1	1
23300	5939.31	191	3	2639.14	99	0	40	0	23	1	1	0.96	1	0	0	100.667	58.6667	99	22.68	80.6	1	0	16.758	0	0	742.414	0	2	1
23303	3419.64	179	3	4363.45	99	1	34	1	74	1	1	0.66	1	0	0	146	64	99	22.05	90.8	4	0	1.628	1	1	427.455	0	1	1
23305	33055.9	186	3	80489.5	99	1	33	1	33	3	2	2.29	5	0	0	128.667	72.6667	1	24.9	90.4	3	0	18.436	0	0	4131.99	0	2	2
23306	30777.1	188	3	67289.2	99	1	33	1	21	3	3	2.34	5	0	0	109.333	62.6667	1	21.44	74.8	2	0	19.555	0	0	3847.14	0	2	2
23308	5953.07	190	3	4413.97	99	1	34	1	68	1	3	4	1	0	0	134.667	47.3333	-1	27.32	101.7	2	0	17.653	1	1	744.134	0	2	2
23309	168414	189	3	84949.2	99	1	34	1	25	3	4	5	5	0	0	132	77.3333	99	25.84	92.9	5	0	19.71	0	1	21051.8	0	2	2
23311	21855.8	197	3	37047.9	99	1	36	0	35	4	5	3.15	1	0	0	123.672	69.4982	99	19.81	77.2	2	0	35.304	0	99	2731.97	1	4	3
23312	2096.34	204	3	4748	99	0	43	1	66	1	4	5	2	0	0	123.672	69.4982	1	25.86	96.2	2	1	42.778	0	99	262.042	1	4	3
23314	188210	168	3	82441.9	99	0	29	1	49	3	5	3.09	1	0	0	123	90	-1	29.6	105.9	2	0	23.822	1	1	23526.3	1	3	2
23315	9194.1	195	3	25533.2	99	1	42	0	28	1	1	2.79	1	0	0	108	70	1	24.17	81.5	1	0	16.854	0	0	1149.26	0	2	2
23316	31830.9	201	3	77506.6	99	0	39	0	27	3	4	5	1	0	0	108	56	99	29.73	109.6	3	0	15.734	0	0	3978.86	0	2	1
23318	166738	195	3	73257.9	99	1	39	0	28	3	5	5	6	0	0	88	64	99	18.64	66.8	1	0	31.991	0	0	20842.3	1	4	3
23319	71155.7	201	3	54773.4	99	0	39	0	64	3	5	5	1	0	0	126	76	99	16.38	66.4	2	0	32.017	0	0	8894.46	1	4	3
23323	178203	185	3	60412.7	99	0	35	0	21	3	3	1.36	5	0	0	109	73	99	20.53	78.6	3	0	15.64	0	0	22275.3	0	2	1
23324	64842.4	125	3	49913.6	99	1	29	1	68	3	3	2.56	1	0	0	112.667	74.6667	-1	29.03	106.6	3	0	17.696	1	0	8105.3	0	2	2
23326	13851.1	30	3	11420.6	99	1	41	1	73	4	4	1.34	2	0	1	188	82	0	29.0633	98.8231	2	1	38.738	1	1	1731.39	1	4	3
23327	16710	97	3	26051.8	99	0	34	0	83	3	2	4.52	2	1	1	136	48	99	34.23	99.8	1	1	10.973	1	1	2088.75	0	1	1
23331	19466	194	3	47097.6	99	1	42	0	56	4	5	5	1	0	0	123.672	69.4982	99	40.62	112.6	1	0	26.892	0	99	2433.26	1	3	3
23332	11606.6	182	3	28081.8	99	0	37	1	51	4	4	0.77	1	0	1	150.667	104	1	34.57	117.3	1	1	36.445	0	1	1450.82	1	4	3
23338	51697.1	193	3	125594	99	0	32	1	42	3	4	1	1	0	0	131	80	1	28.12	105.8	2	0	25.245	0	1	6462.13	1	3	2
23340	90802.6	198	3	52201	99	1	31	1	61	3	4	2.89	1	0	0	155	81	1	28.44	102.3	1	0	12.905	0	1	11350.3	0	1	1
23343	49627.3	106	3	66810.2	99	1	33	0	23	3	2	2.23	6	0	0	102.667	54	1	50.85	143.9	4	0	7.091	1	0	6203.41	0	1	1
23353	44124	200	3	25366.2	99	0	30	0	60	3	3	0.51	1	0	0	114	70.6667	1	23.97	97.3	2	0	37.629	0	0	5515.5	1	4	3
23359	32713.3	195	3	71522.3	99	1	39	0	25	5	4	3.01	1	0	0	118	74.6667	99	19.72	70.8	1	0	26.116	0	0	4089.16	1	3	2
23364	80818.5	185	3	73732.6	99	0	35	1	26	3	3	5	1	0	0	132	32	1	32.54	111.2	3	0	32.651	0	1	10102.3	1	4	3
23367	13880.5	128	3	24722.9	99	1	40	1	69	3	3	1.28	1	0	0	142.667	76	99	24.01	93	1	0	25.585	1	1	1735.07	1	3	2
23368	58035.3	183	3	26787.7	99	1	38	1	57	4	5	4.13	1	0	0	129.333	70	-1	43.92	137	1	0	43.223	0	0	7254.41	1	4	3
23369	25192.2	203	3	44870.4	99	0	34	1	46	3	3	0.96	1	0	0	134	90.6667	99	34.16	113.9	2	0	31.483	0	1	3149.03	1	4	3
23372	37543.8	118	3	18728	99	0	30	0	84	3	5	2	1	1	0	166	52	99	21.54	86	1	0	17.646	1	1	4692.97	0	2	2
23373	35677.9	203	3	86873.9	99	0	30	0	37	2	5	5	1	0	0	99	63	-1	23.67	91.1	1	0	44.451	0	0	4459.74	1	4	3
23375	32678.9	26	3	32219.9	99	1	35	1	75	3	3	2.89	1	1	0	123.333	70.6667	-1	31.45	113.8	1	1	15.978	1	0	4084.86	0	2	1
23378	29878.4	168	3	46582	99	1	35	0	75	3	5	5	5	1	0	137.333	89.3333	99	43.49	125.7	1	0	20.391	1	1	3734.8	0	2	2
23381	28995.2	203	3	53754.9	99	0	34	0	49	3	3	1.36	2	0	0	116	76	99	35.42	103.4	2	0	28.251	0	0	3624.4	1	3	3
23383	12290.4	192	3	24543.5	99	0	40	0	30	1	4	2.69	6	0	0	123.672	69.4982	99	22.97	70.2	3	0	14.666	0	99	1536.31	0	2	1
23384	22642	171	3	27222.6	99	0	42	0	39	1	2	1.52	5	1	0	123.333	76.6667	0	30.02	98.9	1	0	13.478	1	0	2830.24	0	1	1
23386	44405.9	108	3	25489.2	99	1	43	1	53	2	1	1.68	4	0	0	112	68	-1	23.92	92.2	2	0	25.665	1	0	5550.73	1	3	2
23388	173610	121	3	99805.8	99	0	35	1	46	3	4	5	1	0	0	102	73.3333	1	31.99	113.4	3	0	18.018	1	0	21701.3	0	2	2
23389	5212.51	185	3	12611.5	99	1	30	0	61	4	2	1.38	2	0	0	191.333	86	1	26.92	83.6	2	0	27.916	0	1	651.563	1	3	3
23393	1487.25	191	3	3368.48	99	0	40	1	69	1	4	2.08	1	0	0	123.333	81.3333	-1	26.7	102	4	0	19.555	0	1	185.907	0	2	2
23395	42925.9	20	3	18003.8	99	0	30	1	82	3	5	5	2	1	1	118	58	-1	32.68	123.9	2	1	27.225	1	0	5365.73	1	3	3
23397	149724	195	3	69980.1	99	1	39	1	21	3	4	4.08	5	0	0	117.333	71.3333	-1	29.72	92.9	3	0	57.46	0	0	18715.5	1	4	3
23400	31835.8	184	3	77518.6	99	1	38	0	20	3	3	1.82	1	0	0	86	57.3333	99	26.22	78	2	0	15.751	0	0	3979.47	0	2	1
23405	9953.03	107	3	17706	99	0	36	1	73	3	3	1.92	1	0	0	146.667	62.6667	-1	35.35	123.5	1	1	22.988	1	1	1244.13	1	3	2
23408	120555	194	3	29240.2	99	1	42	1	36	1	1	1.9	1	0	0	128.667	68.6667	0	26.75	92.7	99	0	31.685	0	0	15069.4	1	4	3
23412	2367.49	186	3	4441.24	99	1	42	1	71	1	1	1.18	1	0	0	144	70	-1	34.76	117.2	6	0	13.77	1	1	295.937	0	1	1
23413	34055.4	200	3	30651.1	99	0	30	0	78	3	4	1.29	2	0	0	122	54	-1	29.48	104.1	1	0	18.824	0	0	4256.92	0	2	2
23415	44482.2	196	3	108066	99	0	31	1	46	3	3	3.83	3	0	0	116	80.6667	1	33.11	116.2	2	0	11.229	0	1	5560.27	0	1	1
23418	145845	196	3	67000.2	99	0	31	0	21	3	3	0.22	6	0	0	102	72.6667	1	24.34	84.3	3	0	28.184	0	0	18230.6	1	3	3
23420	2616.12	186	3	2335.93	99	1	43	0	29	1	1	1.59	1	0	0	93.3333	52.6667	99	26.1	85	2	0	23.883	0	0	327.015	1	3	2
23422	58034.2	185	3	55634.3	99	0	35	0	64	3	4	4.56	1	0	0	130	44	99	31.34	105.5	2	0	7.276	0	1	7254.28	0	1	1
23424	35615.5	68	3	77867.5	99	0	32	0	27	3	3	0	3	0	0	112	61.3333	1	31.17	97.8	3	0	8.462	1	0	4451.93	0	1	1
23426	1022.05	192	3	2686.34	99	1	34	0	62	1	1	1.61	3	0	0	110	74	99	37.34	114	1	0	19.475	0	0	127.756	0	2	2
23427	11260.2	65	3	14853.6	99	0	33	0	66	4	2	4.47	1	1	0	200	90	1	21.23	84.7	1	0	12.214	1	1	1407.52	0	1	1
23430	207892	198	3	91339.2	99	1	31	1	34	3	4	2.55	1	0	0	130	66	99	31.37	101.1	1	0	28.639	0	1	25986.5	1	3	3
23432	8548.78	77	3	3801.4	99	1	34	1	68	1	1	2.29	1	0	1	138.667	72.6667	99	31.14	110.5	3	0	17.152	1	1	1068.6	0	2	2
23434	22256.4	202	3	25406	99	0	42	1	21	4	2	1.44	5	0	0	117.333	58.6667	99	30.69	98.6	3	0	30.713	0	0	2782.04	1	4	3
23435	30170.9	171	3	47038	99	0	32	1	76	3	5	4.13	1	1	1	162	86	-1	37.21	132.2	1	1	15.347	1	1	3771.36	0	2	1
23438	31149.4	184	3	75847.2	99	1	38	1	28	3	4	3.12	5	0	0	138	76	99	31.02	110.3	1	1	27.514	0	1	3893.67	1	3	3
23439	52220.8	186	3	31014.8	99	1	43	0	69	2	1	0.53	4	0	1	189	60	99	22.25	86.5	1	0	17.143	0	1	6527.6	0	2	2
23440	2075.31	194	3	5763.39	99	1	42	1	20	1	2	0.82	6	0	0	114	52	99	24.05	83.6	5	0	20.195	0	0	259.414	0	2	2
23442	61741.2	183	3	32978.5	99	0	37	0	27	4	4	3.6	5	0	0	106	56	99	25.17	84.8	2	0	14.937	0	0	7717.65	0	2	1
23446	14097.7	185	3	34249.3	99	0	31	0	63	3	1	1.08	3	0	0	126.667	56.6667	99	32.65	103.4	1	0	14.009	0	0	1762.21	0	1	1
23447	14379.7	197	3	4734.93	99	1	34	0	60	1	4	2.02	1	0	0	160	84	99	44.9	120.9	1	0	23.778	0	1	1797.46	1	3	2
23449	226579	199	3	76812.7	99	0	30	0	37	3	5	5	1	0	0	112.667	72.6667	99	21.36	82.1	2	0	26.027	0	0	28322.3	1	3	2
23450	26279.2	183	3	32631.8	99	1	38	0	23	1	3	1.44	1	0	0	123.672	69.4982	99	23.54	89.4	1	0	16.011	0	99	3284.89	0	2	1
23451	62763.7	182	3	111790	99	1	29	0	47	3	5	0.95	6	0	0	132.667	74	-1	33.47	114.5	3	0	15.708	0	1	7845.46	0	2	1
23454	64559.8	190	3	114989	99	1	34	1	45	3	3	5	1	0	0	124.667	94.6667	99	31.04	107.8	10	0	19.629	0	1	8069.97	0	2	2
23455	84206.3	202	3	29264.8	99	0	42	1	28	1	5	1.1	5	0	0	118	62	99	24.98	87.1	3	0	32.189	0	0	10525.8	1	4	3
23457	4049.82	124	3	5167.56	99	0	38	0	72	1	1	0.55	2	0	1	174	44	-1	26.34	92.9	1	1	15.041	1	1	506.228	0	2	1
23463	217658	189	3	73788.6	99	0	33	0	24	3	3	1.28	5	0	0	104.667	76.6667	1	20.04	78	2	0	11.042	0	0	27207.3	0	1	1
23464	68527	203	3	127044	99	0	34	0	48	3	5	5	1	0	0	100.667	68.6667	99	39.73	107.7	2	0	15.004	0	0	8565.88	0	2	1
23465	33072.1	182	3	80529	99	0	37	1	26	3	5	1.61	6	0	0	116.667	85.3333	99	27.95	98.1	1	0	32.881	0	1	4134.02	1	4	3
23466	8680.21	198	3	22815	99	1	31	0	48	1	1	0.2	6	0	0	144	99	1	22.55	79.4	1	1	37.874	0	1	1085.03	1	4	3
23467	10073.3	197	3	22815	99	1	31	0	48	1	1	0.78	1	0	0	181	78	99	33.09	107.7	3	0	17.805	0	1	1259.16	0	2	2
23471	19599.1	194	3	47614.6	99	1	39	0	61	5	5	5	1	0	0	176	82	99	31.19	104	1	0	11.413	0	1	2449.89	0	1	1
23472	31285	83	3	28157.7	99	0	32	0	81	3	3	1.24	2	1	1	136	58	99	32.75	110	1	1	12.516	1	1	3910.62	0	1	1
23473	20985.4	33	3	17706	99	0	36	1	71	3	3	0.64	3	0	1	124	62	-1	27.38	98.8231	2	0	5.789	1	0	2623.18	0	1	1
23477	32760.3	199	3	24290.4	99	1	31	1	42	1	2	2.12	6	0	0	96.6667	69.3333	0	25.2	93.8	12	0	21.916	0	0	4095.03	1	3	2
23478	23164.3	196	3	42944.9	99	0	31	0	51	5	4	0.75	3	0	1	131.333	75.3333	99	37.3	122.6	3	0	36.127	0	1	2895.53	1	4	3
23480	16793.4	187	3	4073.17	99	0	38	0	36	1	4	5	3	0	0	123.672	69.4982	99	30.46	108.9	1	0	32.464	0	99	2099.18	1	4	3
23481	5838.36	194	3	15345.5	99	1	42	0	49	1	1	2.79	1	0	0	135	76	99	29.94	98.8	1	0	15.246	0	1	729.794	0	2	1
23483	53374.1	187	3	47657.8	99	0	38	1	39	1	4	1.33	1	0	0	119.333	89.3333	-1	27.81	94.3	5	0	19.187	0	1	6671.76	0	2	2
23485	25601.6	193	3	62338.6	99	0	40	0	21	5	4	0.48	5	0	0	91	71	99	20.22	78.5	1	0	29.534	0	0	3200.19	1	3	3
23487	129817	186	3	39275.8	99	1	32	1	72	3	5	5	2	0	1	122.667	79.3333	-1	31.99	109.2	2	0	17.343	1	0	16227.1	0	2	2
23488	143617	192	3	82563.2	99	0	40	1	40	3	4	5	1	0	0	110	59.3333	0	24.97	93.2	2	0	28.201	0	0	17952.1	1	3	3
23490	14325	191	3	17788.8	99	0	41	0	77	4	1	1.16	2	0	1	127.333	66.6667	-1	35.91	113.7	2	0	8.79	0	0	1790.62	0	1	1
23491	1986.15	201	3	2534.32	99	0	42	1	84	1	1	0.1	2	0	0	154	70	99	21.45	81.7	2	0	6.368	0	1	248.269	0	1	1
23495	66644.7	182	3	89719.8	99	1	29	1	30	3	3	4.91	1	0	0	120.667	81.3333	0	23.39	78.6	2	0	38.636	0	1	8330.59	1	4	3
23498	10388.3	187	3	4839.82	99	0	38	0	68	1	3	1.12	2	0	0	160.667	70	99	24.49	84.2	3	0	14.461	0	1	1298.53	0	1	1
23499	17760.7	204	3	43148.5	99	0	43	0	66	3	4	3.36	3	0	0	116.667	69.3333	-1	27.2	100.6	2	0	29.185	0	0	2220.09	1	3	3
23500	7687.98	193	3	3581.78	99	0	40	0	66	1	1	0.69	4	0	0	155.333	65.3333	99	30.85	101.2	4	0	9.954	0	1	960.998	0	1	1
23502	49676.2	15	3	23798.1	99	1	34	1	42	1	4	0.67	5	1	1	150.667	86.6667	1	25.56	93.4	6	0	12.871	1	1	6209.53	0	1	1
23505	65010	165	3	58511.4	99	0	31	0	77	3	1	1.12	1	0	0	138.667	72	99	28.64	107.5	2	0	18.605	1	1	8126.25	0	2	2
23507	21007.5	188	3	12934.1	99	0	29	1	64	4	4	0.99	1	0	0	132	75	1	26.83	95.9	2	0	32.993	0	1	2625.94	1	4	3
23508	28253.7	199	3	68796.5	99	1	30	0	25	3	5	4.45	6	0	0	105.333	73.3333	99	18.24	67.3	2	0	28.254	0	0	3531.72	1	3	3
23509	35832.3	198	3	30986.3	99	1	36	0	21	4	2	0.31	1	0	0	98	58	1	16.91	65.2	1	0	11.158	0	0	4479.04	0	1	1
23511	96179.1	203	3	42129.4	99	0	43	0	52	2	4	2.99	1	0	0	120	74	99	24.03	84.6	2	0	19.968	0	0	12022.4	0	2	2
23517	121647	190	3	93639.9	99	1	32	0	57	3	5	2.23	5	0	1	118	66.6667	-1	38.58	122.4	1	0	12.155	0	0	15205.9	0	1	1
23519	20545.4	182	3	49913.6	99	1	29	1	67	3	4	4.59	1	0	0	135	70	-1	32.34	122.4	2	1	26.961	0	1	2568.17	1	3	3
23520	88268.2	182	3	80529	99	0	37	1	24	3	3	3.54	5	0	0	140	78	0	26.89	97.1	3	0	23.441	0	1	11033.5	1	3	2
23521	30106.7	52	3	25488.3	99	1	41	0	59	4	5	0.81	3	0	1	200	88	0	29.0633	98.8231	2	1	9.457	1	1	3763.34	0	1	1
23524	24890.6	105	3	38128.6	99	0	39	0	76	3	3	0.98	3	0	1	136	66	99	26.08	101.6	1	0	11.16	1	1	3111.33	0	1	1
23529	5574.34	185	3	13487	99	0	35	0	62	4	4	0.48	3	0	0	150.667	74	99	36.63	121.2	1	1	9.521	0	1	696.792	0	1	1
23530	174829	187	3	76812.7	99	1	33	0	38	3	5	5	1	0	0	117.333	78	99	22.71	84	2	0	19.322	0	0	21853.6	0	2	2
23532	122677	200	3	45999.3	99	0	30	0	67	3	5	5	1	0	0	137.333	71.3333	99	27.28	91.5	1	0	10.092	0	1	15334.6	0	1	1
23542	32069.1	181	3	43172.7	99	1	29	1	20	3	2	1.05	5	0	0	114	50	99	21.56	78.8	3	0	88.718	0	0	4008.63	1	4	3
23549	16268.6	181	3	13773	99	1	41	1	61	4	3	2.78	1	0	0	120	80	-1	25.24	94.3	1	0	18.928	0	1	2033.57	0	2	2
23550	21053	191	3	42041.9	99	1	34	1	35	1	3	2.12	6	0	0	126.667	62.6667	99	33.76	109.4	8	0	29.679	0	0	2631.62	1	3	3
23553	24202.9	203	3	44870.4	99	0	34	1	44	3	2	0.89	1	0	0	129	71	1	24.55	96.2	12	0	32.996	0	0	3025.36	1	4	3
23557	183978	200	3	68985	99	0	30	0	56	3	4	5	1	0	0	119.333	68	-1	27.1	84.7	1	0	18.793	0	0	22997.3	0	2	2
23559	13551	188	3	32921.1	99	1	32	0	63	3	3	3.56	1	0	0	110.667	71.3333	-1	46.14	138.5	1	0	15.209	0	0	1693.87	0	2	1
23561	49140.2	190	3	21851.2	99	1	34	1	49	1	1	0.36	1	0	0	106	78	-1	27.58	96.4	2	0	5.733	0	0	6142.52	0	1	1
23563	147535	51	3	55320.3	99	1	29	0	40	3	4	0.67	1	0	0	117	68	1	37.54	112.2	1	0	12.579	1	0	18441.9	0	1	1
23567	41036.5	182	3	89719.8	99	1	29	1	37	3	5	5	1	0	0	110.667	60	99	24.91	97.1	1	0	14.354	0	0	5129.56	0	1	1
23568	13121.8	191	3	26203.7	99	0	40	1	24	1	2	0.64	6	0	0	128	84	-1	25.55	87	2	0	19.085	0	1	1640.23	0	2	2
23569	51146.5	199	3	91098.2	99	0	30	0	41	3	4	1.6	3	0	0	100	46.6667	-1	20.41	73.8	3	0	13.568	0	0	6393.31	0	1	1
23573	59788.4	187	3	80489.5	99	1	33	1	39	3	5	4.62	1	0	0	106.667	63.3333	1	24.67	93.1	1	0	51.599	0	0	7473.55	1	4	3
23574	163432	200	3	71805.2	99	0	30	0	34	3	4	1.6	1	0	0	103.333	51.3333	99	25.77	92	1	0	40.365	0	0	20429	1	4	3
23577	35455.9	183	3	77518.6	99	1	38	0	28	5	4	3.79	5	0	0	122	75.3333	1	41.19	108.3	4	0	12.836	0	0	4431.99	0	1	1
23578	38970.9	197	3	94677.2	99	1	35	1	40	3	5	5	1	0	0	114	72	-1	27.64	95	2	0	37.95	0	0	4871.37	1	4	3
23579	24594.9	132	3	43753.2	99	0	36	1	73	3	3	4	1	0	0	142	73.3333	-1	23.7	86.4	1	1	26.849	1	1	3074.36	1	3	3
23580	11877.4	189	3	28737.2	99	0	33	0	43	4	5	3.45	1	0	0	135.333	76.6667	1	32.88	106.4	4	0	25.552	0	1	1484.68	1	3	2
23583	146694	193	3	35579.9	99	0	32	0	34	1	1	2.06	1	0	0	125	79	99	37.13	108.6	3	0	29.508	0	0	18336.7	1	3	3
23585	26849.1	140	3	20312	99	1	36	0	79	4	3	5	2	0	0	126	73	99	31.4	100.1	1	0	15.212	1	0	3356.14	0	2	1
23586	60236.6	185	3	107289	99	0	35	0	41	3	5	3.63	1	0	0	112.667	69.3333	99	29.21	94.9	1	0	13.833	0	0	7529.58	0	1	1
23587	68454.4	186	3	23790.5	99	1	43	0	29	1	2	0.99	1	0	0	112.667	73.3333	99	26.84	91.5	3	0	13.782	0	0	8556.8	0	1	1
23588	1540.79	193	3	4049.8	99	1	34	0	61	1	1	2.49	5	0	1	100.667	64.6667	99	37.86	107.4	1	0	22.434	0	0	192.599	1	3	2
23591	214028	199	3	93751	99	0	30	0	45	3	4	4.08	1	0	0	123.672	69.4982	1	51.54	138.1	3	1	38.012	0	99	26753.6	1	4	3
23592	29204.7	192	3	63851.3	99	0	40	0	22	3	5	2.15	6	0	0	99.3333	64.6667	99	17.18	67	1	0	13.061	0	0	3650.58	0	1	1
23593	102141	203	3	60663.4	99	0	34	0	60	3	3	5	1	0	0	114.667	67.3333	99	25.41	96.2	2	0	22.936	0	0	12767.7	1	3	2
23595	41082	185	3	99805.8	99	0	35	1	44	3	5	4.83	5	0	0	123	84	-1	34.24	112.1	3	0	24.144	0	1	5135.25	1	3	2
23596	55428.9	188	3	74620.6	99	0	29	1	33	3	5	2.4	1	0	0	126	74	1	29.6	109.3	12	0	36.968	0	0	6928.61	1	4	3
23600	35212.1	203	3	85739.7	99	1	39	1	39	3	5	1.34	6	0	0	129.333	89.3333	99	27.92	105.5	2	0	17.603	0	1	4401.51	0	2	2
23601	33440.9	200	3	73113.2	99	0	30	1	31	3	3	1.4	5	0	0	120.667	69.3333	-1	22.56	85.4	3	0	39.351	0	0	4180.11	1	4	3
23602	20036.8	203	3	48678	99	0	34	0	43	3	4	0.53	4	0	0	103	61	1	31.15	111.2	10	0	27.651	0	0	2504.6	1	3	3
23607	41280.8	186	3	100289	99	1	33	0	43	3	5	5	1	0	0	89.3333	52	99	21.4	81.4	2	0	21.451	0	0	5160.11	1	3	2
23608	56529.9	121	3	43514.9	99	1	43	0	66	3	5	3.22	2	0	0	120	77.3333	-1	20.89	81	1	0	21.092	1	0	7066.23	0	2	2
23610	58592.6	182	3	108626	99	1	29	0	40	3	4	3.14	3	0	0	122	74.6667	1	32.25	99.8	1	1	7.586	0	0	7324.08	0	1	1
23614	23753.3	201	3	57706.9	99	0	39	0	68	3	4	5	1	0	0	167	69	99	46.18	121.3	2	0	22.474	0	1	2969.16	1	3	2
23615	16563.7	189	3	28077.3	99	0	33	1	31	4	4	3.6	1	0	0	121.333	76.6667	99	28.36	90.6	2	0	14.712	0	0	2070.47	0	2	1
23618	29619.1	191	3	27112.7	99	0	41	1	47	4	2	0.84	5	0	0	116	68.6667	99	40.99	118.7	4	0	14.598	0	0	3702.38	0	1	1
23619	144754	185	3	83217	99	0	35	0	52	3	4	5	1	0	0	115.333	70.6667	1	17.66	75.6	2	0	4.258	0	0	18094.3	0	1	1
23624	90396.3	184	3	74050.2	99	1	38	1	20	3	4	4.35	5	0	0	124	76	99	22.81	90.2	4	0	31.696	0	0	11299.5	1	4	3
23628	39785.9	48	3	86985.4	99	1	38	1	39	5	2	0.78	3	1	1	115	75	-1	34.48	113.8	99	1	14.047	1	0	4973.23	0	1	1
23633	20182.2	191	3	44125.2	99	0	40	0	32	3	2	0.77	5	0	0	98	63.3333	1	24.28	84.3	2	0	42.059	0	0	2522.78	1	4	3
23637	61387.3	199	3	113808	99	1	31	0	40	3	4	2.79	1	0	0	121	72	99	23.09	71.8	2	0	31.51	0	0	7673.41	1	4	3
23641	12934.2	196	3	31294	99	0	37	0	50	4	3	2.23	3	0	0	139.333	80.6667	99	28.09	99.8	2	0	8.178	0	1	1616.78	0	1	1
23642	25429.8	202	3	33545.2	99	0	36	1	52	4	1	2.76	1	0	0	131.333	74	0	31.64	103.4	2	0	37.533	0	1	3178.73	1	4	3
23643	171482	199	3	82472.1	99	1	30	1	31	3	5	3.9	6	0	0	120.667	80	99	28.37	100	4	0	23.21	0	1	21435.2	1	3	2
23644	10025.5	187	3	5032.11	99	0	38	0	60	1	4	1.65	1	0	0	130	74	99	28.13	91.6	2	0	15.104	0	1	1253.19	0	2	1
23647	32013.5	197	3	77951.3	99	1	35	0	37	3	4	5	1	0	0	109.333	67.3333	0	27.23	86.3	2	0	19.368	0	0	4001.69	0	2	2
23649	54484.2	202	3	33545.2	99	0	36	1	48	4	2	1.86	1	0	0	125.333	98	1	21.75	98.8231	2	0	12.558	0	1	6810.52	0	1	1
23650	10579	32	3	16493.2	99	0	37	1	73	3	3	1.72	2	0	1	122	0	1	22.62	104.9	1	0	36.611	1	0	1322.37	1	4	3
23653	60801.2	175	3	51299.7	99	0	35	0	75	3	3	1.72	2	0	0	136.667	61.3333	99	27.11	97.4	3	0	10.278	1	1	7600.15	0	1	1
23659	38046.7	188	3	45743.8	99	0	38	0	23	1	4	3.71	5	0	0	121.333	66.6667	-1	36.54	107.4	1	0	20.688	0	0	4755.83	0	2	2
23661	37841.8	135	3	34059	99	0	30	1	79	3	3	1.6	1	1	0	174	84.6667	99	27.88	100	2	0	31.297	1	1	4730.22	1	4	3
23666	8625.48	183	3	19535.9	99	1	38	0	54	1	1	2.1	1	0	0	110	78	99	33.23	101.9	1	0	19.835	0	0	1078.18	0	2	2
23667	43805.8	183	3	106423	99	0	37	1	47	3	5	5	1	0	0	117.333	78	99	27.74	103.7	2	0	38.798	0	0	5475.72	1	4	3
23672	22355.7	192	3	26878.5	99	0	40	0	21	1	4	1.4	1	0	0	102.667	58	99	25.65	85	1	0	13.976	0	0	2794.47	0	1	1
23674	15447.8	201	3	34295.9	99	0	42	0	33	4	4	5	1	0	0	106	74	99	28.3	94.2	2	0	29.477	0	0	1930.98	1	3	3
23675	22538.5	181	3	13343	99	1	41	0	63	4	3	5	1	0	0	137.333	68	99	36.37	102.3	4	1	72.191	0	1	2817.31	1	4	3
23680	12371	193	3	34355.8	99	1	34	0	22	1	2	0.68	1	0	0	96	56	99	38.63	114.8	2	0	14.235	0	0	1546.37	0	1	1
23682	10438.2	112	3	18569.1	99	1	33	0	80	3	3	1.29	2	1	0	154.667	70	-1	29.59	109.3	2	0	21.254	1	1	1304.78	0	2	2
23683	52046.2	203	3	40063.5	99	0	34	1	58	3	1	1.07	4	0	1	132	54	99	35.94	128	1	1	11.999	0	1	6505.77	0	1	1
23684	5493.08	66	3	4326.81	99	1	34	0	83	1	1	0.99	1	0	0	132.667	53.3333	-1	36.38	118.6	5	0	19.245	1	1	686.635	0	2	2
23690	29429.8	199	3	33332	99	1	30	0	38	4	2	3.45	6	0	0	100.667	63.3333	99	26.13	103	2	0	18.745	0	0	3678.73	0	2	2
23692	231032	184	3	101199	99	1	40	1	42	3	3	4.45	3	0	0	115.333	79.3333	1	25.57	101	2	0	24.089	0	0	28879	1	3	2
23694	52962.4	188	3	25372.4	99	0	38	1	59	1	2	0.6	3	0	1	120	73	-1	28.09	106.2	2	1	26.813	0	0	6620.31	1	3	3
23696	206009	203	3	99077.3	99	0	34	1	39	3	4	1.29	5	0	0	110.667	68	1	18.18	82.9	4	0	49.502	0	0	25751.1	1	4	3
23697	54008.2	127	3	83744.7	99	0	29	1	71	2	3	3.2	1	1	3	113	59	1	33.14	120.3	1	0	14.064	1	0	6751.02	0	1	1
23698	80325.1	200	3	77003.3	99	0	30	1	55	3	3	3.2	1	0	0	109	64	-1	30.96	110	4	1	29.091	0	0	10040.6	1	3	3
23705	47126.2	84	3	42415.4	99	1	33	0	70	3	3	1.76	1	0	3	120	61.3333	99	26.93	90.7	2	1	29.209	1	0	5890.78	1	3	3
23706	28791.1	203	3	62947.2	99	0	34	0	24	3	3	0.93	1	0	0	118.667	72	-1	27.82	90.4	1	0	33.863	0	0	3598.89	1	4	3
23709	25644.6	192	3	8845.19	99	1	37	0	26	3	4	1.64	1	0	0	90	68	99	18.98	82.1	2	0	16.407	0	0	3205.57	0	2	1
23713	10064.4	199	3	24350.6	99	1	30	1	44	4	4	3.65	1	0	0	132	82.6667	-1	24.71	94	3	0	22.634	0	1	1258.05	1	3	2
23715	11588.9	135	3	15287.3	99	0	35	1	69	4	4	2.69	3	0	0	178.667	108	99	31.82	116	2	0	17.605	1	1	1448.61	0	2	2
23721	24448.7	184	3	18127.7	99	1	38	0	52	1	1	1.36	1	0	0	152	86	99	35.61	105.1	2	0	21.017	0	1	3056.08	0	2	2
23722	40225.9	191	3	15143.4	99	1	37	0	63	4	1	0.89	2	0	0	127	77	-1	27.41	101	2	0	12.946	0	0	5028.24	0	1	1
23724	153070	196	3	91134.4	99	0	31	0	34	3	3	2.39	1	0	0	110.667	73.3333	99	30.59	98.5	2	0	10.708	0	0	19133.8	0	1	1
23729	38105.1	193	3	92784.2	99	0	32	1	21	3	2	3.45	5	0	0	118	44	-1	31.3	112.5	5	0	13.064	0	0	4763.14	0	1	1
23730	23217.8	117	3	56405.9	99	0	31	1	69	3	5	3.52	1	0	0	107.333	72.6667	-1	27	102	2	1	25.696	1	0	2902.22	1	3	2
23732	39162.2	205	3	95358.1	99	0	43	1	34	2	2	1.85	5	0	0	117.333	55.3333	0	20.43	72.6	6	0	40.525	0	0	4895.28	1	4	3
23733	5378.27	191	3	3436.29	99	0	40	1	65	1	1	0.72	3	0	0	136.667	65.3333	1	29.0633	98.8231	2	0	14.892	0	1	672.284	0	2	1
23734	149724	195	3	69980.1	99	1	39	1	20	3	3	4.08	5	0	0	108	56	1	26.85	86.2	3	0	32.058	0	0	18715.5	1	4	3
23735	16358.3	189	3	7645.78	99	0	33	0	30	3	5	2.17	1	0	0	102.667	56.6667	99	25.17	94	1	0	23.291	0	0	2044.79	1	3	2
23739	31967.3	201	3	69891.5	99	0	42	0	26	2	3	2.9	5	0	0	100	62	99	19.32	71	1	0	27.729	0	0	3995.92	1	3	3
23740	1247.35	185	3	3278.52	99	1	43	0	67	1	1	0.91	2	0	0	128	70	-1	30.99	99	1	0	13.371	0	0	155.919	0	1	1
23741	13157.8	191	3	29211.7	99	0	41	0	26	4	2	0.29	5	0	0	115	61	1	28.8	99.2	3	0	11.098	0	0	1644.72	0	1	1
23742	191542	201	3	89525.7	99	0	39	1	31	5	5	5	1	0	0	113	78	0	28.96	104.6	3	0	55.812	0	0	23942.8	1	4	3
23744	9683.39	196	3	12024.9	99	1	35	1	85	4	1	0.17	4	0	0	168	56	99	21.02	85	2	0	6.092	0	1	1210.42	0	1	1
23749	5800.11	185	3	7808.33	99	0	35	0	32	3	5	5	1	0	0	129	62	99	35.4	103.4	2	0	27.953	0	0	725.013	1	3	3
23754	177003	26	3	101756	99	0	32	0	58	3	3	0.85	3	0	1	111.333	62.6667	-1	43.14	127.3	2	1	23.61	1	0	22125.3	1	3	2
23758	3644.17	204	3	4381.41	99	0	43	0	36	1	3	2.39	1	0	0	116	38	99	31.28	111.8	2	0	38.541	0	0	455.521	1	4	3
23760	99623.3	203	3	43638.1	99	1	31	1	50	3	5	1.11	1	0	0	120	70	-1	23.01	80.5	1	0	19.262	0	0	12452.9	0	2	2
23761	43681.2	114	3	23319.2	99	1	41	1	40	4	2	1.09	2	1	1	129.333	53.3333	1	29.0633	98.8231	1	0	29.737	1	0	5460.15	1	3	3
23762	13368.6	200	3	20842.4	99	0	39	1	84	3	5	4.8	1	0	0	122	69	99	25.45	95	2	0	10.733	0	0	1671.08	0	1	1
23763	19564.9	63	3	30502.7	99	1	33	1	70	2	5	5	1	0	0	124.667	74.6667	-1	25.29	96.3	1	1	42.132	1	0	2445.61	1	4	3
23764	104399	158	3	60017.4	99	0	31	0	62	3	5	5	1	0	0	113.333	67.3333	1	25.87	96.4	1	0	20.401	1	0	13049.9	0	2	2
23768	13772	183	3	30575.4	99	0	37	1	33	4	3	1.84	5	0	0	117.333	65.3333	1	29.26	104.4	2	0	11.487	0	0	1721.5	0	1	1
23769	8636.68	204	3	23985.1	99	0	43	1	20	1	4	0.79	5	0	0	115	65	99	22.35	83.5	3	0	15.763	0	0	1079.58	0	2	1
23770	151713	198	3	40732.7	99	1	34	1	23	1	3	1.97	5	0	0	118.667	86.6667	99	44.22	135	7	0	6.371	0	1	18964.1	0	1	1
23772	49024.5	199	3	90887.8	99	0	37	0	57	3	5	4.62	5	0	0	109	71	99	20.35	75	1	0	18.736	0	0	6128.06	0	2	2
23773	42231.8	194	3	14981.6	99	1	42	1	41	1	1	2.09	1	0	1	130	79	1	24.51	88.5	2	0	21.47	0	1	5278.98	1	3	2
23775	6384.37	198	3	8594.9	99	1	31	0	23	3	4	1.49	1	0	0	120.667	24.6667	-1	23.48	93.3	1	0	63.748	0	0	798.047	1	4	3
23776	177627	192	3	78042.2	99	1	37	0	22	3	4	4.59	5	0	0	108	54	-1	22.79	81.8	12	0	19.344	0	0	22203.4	0	2	2
23779	57935.5	181	3	26741.7	99	1	41	0	48	4	3	2.47	3	0	1	140	82	1	34.24	105.6	2	0	4.215	0	1	7241.94	0	1	1
23785	2652.77	191	3	6459.36	99	0	40	0	32	3	5	1.15	1	0	0	123.672	69.4982	-1	30.72	117.2	3	0	30.973	0	99	331.596	1	4	3
23790	56081.8	198	3	75499.6	99	1	36	0	21	5	4	1.34	5	0	0	109.333	61.3333	-1	27.87	90.2	3	0	17.421	0	0	7010.23	0	2	2
23791	66654.4	192	3	55255.8	99	1	32	0	72	3	3	2.06	1	0	0	114	54.6667	99	28.01	67.8	1	0	12.877	0	0	8331.8	0	1	1
23792	3397.05	195	3	4479.95	99	1	38	0	76	1	1	1.34	2	0	1	134	62	99	31.89	107.3	1	0	5.114	1	1	424.632	0	1	1
23793	30706.7	59	3	47038	99	0	32	1	75	3	5	3.71	1	1	0	106.667	56.6667	-1	33.61	120	3	1	15.828	1	0	3838.34	0	2	1
23795	80629.7	144	3	47887.3	99	0	35	1	69	3	4	4	1	0	1	122	58	99	36.11	123.4	2	0	30.159	1	0	10078.7	1	3	3
23796	5517.47	184	3	13349.4	99	1	30	0	68	4	2	2.89	4	0	0	97	51	-1	35.72	115.2	6	1	17.532	0	0	689.684	0	2	2
23798	30692.7	26	3	27624.6	99	0	32	0	83	3	4	3.6	2	1	0	138	76	-1	24.98	95.5	6	1	10.054	1	1	3836.59	0	1	1
23801	7943.66	194	3	17991.6	99	1	34	0	41	1	3	2.18	5	0	0	106	68	99	21.6	78.3	2	0	24.252	0	0	992.957	1	3	2
23802	21932.8	190	3	28932.2	99	1	32	1	50	4	4	5	3	0	0	140.667	74.6667	0	37.11	123.1	2	0	25.274	0	1	2741.6	1	3	2
23807	22028.2	183	3	27353.3	99	1	38	0	34	1	1	0.5	1	0	0	104	69	99	29.86	90.6	3	0	33.3	0	0	2753.53	1	4	3
23809	47153.7	198	3	29031.9	99	1	36	0	55	4	5	5	4	0	0	107.333	76.6667	-1	23.19	87	2	0	24.677	0	0	5894.21	1	3	2
23811	5520.86	203	3	6252.89	99	1	42	1	38	4	4	3.71	1	0	0	110	66	1	28.57	93.5	4	0	17.864	0	0	690.108	0	2	2
23814	56268.1	201	3	100220	99	0	39	1	43	3	3	4.91	1	0	0	125.333	78	99	36.84	117.7	1	0	62.603	0	0	7033.51	1	4	3
23815	8544.32	95	3	4288.63	99	1	34	1	65	1	1	0.95	1	1	0	144.667	78.6667	-1	38.51	120.4	10	0	6.632	1	1	1068.04	0	1	1
23816	6295.76	201	3	15232.4	99	0	39	0	62	4	4	0.38	4	0	1	130	76	-1	36.75	108.5	1	1	12.267	0	1	786.97	0	1	1
23819	48444.5	193	3	105916	99	0	32	0	36	3	3	1.54	1	0	0	102.667	67.3333	1	31.6	106.1	5	0	18.172	0	0	6055.56	0	2	2
23820	4281.99	202	3	3404.28	99	0	42	0	74	1	1	0.38	5	0	1	166.667	71.3333	99	24.07	78.6	1	0	20.749	0	1	535.249	0	2	2
23823	30231.1	195	3	67116.4	99	1	42	0	39	4	2	0.74	5	0	0	117	71	99	44.25	139.1	15	0	15.315	0	0	3778.88	0	2	1
23828	34226.4	128	3	60887.3	99	0	32	0	70	3	4	1.23	1	1	0	139	64	99	26.49	102.6	2	0	23.167	1	1	4278.3	1	3	2
23829	104042	197	3	36823.3	99	1	36	0	37	4	2	1.36	3	0	0	153.333	81.3333	-1	32.57	94.3	2	0	18.905	0	1	13005.3	0	2	2
23831	27209.1	32	3	22957.1	99	0	30	0	81	3	4	5	1	0	0	190	64	-1	24.11	98.8231	1	0	10.589	1	1	3401.13	0	1	1
23832	2806.63	198	3	7794.35	99	1	31	0	28	1	4	2.06	1	0	0	107.333	55.3333	99	30.32	104.4	1	0	37.03	0	0	350.828	1	4	3
23834	63863.8	187	3	27682	99	0	38	0	49	1	3	1.5	1	0	0	115.333	69.3333	1	24.06	75.5	1	0	25.78	0	0	7982.97	1	3	2
23836	120392	195	3	71678.4	99	1	39	1	28	3	5	2.23	6	0	0	119.333	70	1	36.84	137.5	6	0	23.008	0	0	15049	1	3	2
23839	13769.8	22	3	21467.9	99	1	29	1	85	3	5	5	2	0	0	133.333	74.6667	-1	23.02	93.5	6	1	28.355	1	1	1721.23	1	3	3
23848	158495	198	3	91116.3	99	1	30	1	48	3	4	1.77	1	0	0	120	81.3333	1	23.9	95.8	2	0	27.869	0	1	19811.9	1	3	3
23849	51697.1	193	3	125594	99	0	32	1	41	3	4	2.12	1	0	0	110.667	72.6667	99	36.36	128.7	5	0	5.657	0	0	6462.13	0	1	1
23850	11783.2	188	3	26687.8	99	0	38	0	43	1	3	1.47	2	0	0	146	85	99	28.15	85.5	1	0	16.731	0	1	1472.9	0	2	1
23852	168511	187	3	77787.8	99	1	33	0	56	3	5	3.34	5	0	0	125.333	76	-1	29.0633	110.9	1	0	12.971	0	0	21063.9	0	1	1
23859	64683.1	199	3	24350.6	99	1	30	1	47	4	3	1.64	1	0	0	130	66	1	24.41	89.2	3	0	32.121	0	1	8085.38	1	4	3
23869	374736	188	3	140512	99	0	38	1	44	3	5	3.45	1	0	0	118	73	-1	30.83	111.5	1	0	32.951	0	0	46842	1	4	3
23870	11396.1	181	3	31648.5	99	1	41	1	32	1	1	0.65	1	0	0	110	68	99	30.45	99.5	5	0	18.831	0	0	1424.52	0	2	2
23878	10441	181	3	13773	99	1	41	1	60	4	5	3.53	1	0	0	169.333	74	-1	34.25	109.4	5	0	33.375	0	1	1305.12	1	4	3
23879	157388	189	3	59014.6	99	1	37	0	66	3	4	2.81	1	0	1	158	0	-1	35.66	116.2	1	1	6.985	1	1	19673.5	0	1	1
23883	19098.7	169	3	15092.6	99	1	43	0	60	4	2	1.28	3	0	1	176	87.3333	0	30.26	110.1	2	1	12.051	1	1	2387.34	0	1	1
23886	52152.3	196	3	92889.6	99	0	35	1	51	3	4	5	1	0	0	123.672	69.4982	-1	28.63	106.4	2	0	40.835	0	99	6519.04	1	4	3
23889	191414	200	3	71773.1	99	0	30	0	52	3	2	3.12	1	0	0	152.667	79.3333	-1	30.78	98.8	1	0	12.345	0	1	23926.7	0	1	1
23890	90545.4	204	3	32135.4	99	0	43	1	21	3	4	1.07	5	0	0	118	66	99	21.01	79.2	3	0	17.886	0	0	11318.2	0	2	2
23894	90396.3	184	3	74050.2	99	1	38	1	26	3	3	1.9	1	0	0	111	75	-1	22.71	89	1	0	19.319	0	0	11299.5	0	2	2
23897	33683.9	188	3	73644.5	99	0	29	1	35	2	4	5	1	0	0	123.672	69.4982	99	27.6	91.5	2	0	39.481	0	99	4210.49	1	4	3
23899	37842.8	193	3	92145.5	99	0	32	0	24	3	5	2.4	1	0	0	108.667	67.3333	1	26.76	96.8	3	0	15.41	0	0	4730.36	0	2	1
23900	47297.7	198	3	114907	99	1	31	1	52	3	3	3.3	1	0	0	100	70	-1	29.35	104.7	4	0	10.869	0	0	5912.22	0	1	1
23901	72619.5	191	3	33659.4	99	0	41	0	30	4	2	0.19	5	0	0	107.333	69.3333	99	26.58	86.3	4	0	22.065	0	0	9077.43	1	3	2
23904	52192.6	183	3	30898.5	99	0	37	0	51	4	4	5	1	0	0	115	60	1	23.76	76.2	1	0	7.387	0	0	6524.07	0	1	1
23908	37210.2	200	3	68985	99	0	30	0	53	3	4	4.16	1	0	0	100	64	1	31.15	101.6	1	0	17.942	0	0	4651.28	0	2	2
23910	29067.4	199	3	39131.6	99	0	30	1	37	3	3	0.86	3	0	0	115.333	68	1	24.57	90.2	1	0	12.555	0	0	3633.42	0	1	1
23912	47754.3	200	3	64288.7	99	0	30	0	25	3	5	3.19	1	0	0	100	70.6667	99	21.6	78.4	1	0	20.4	0	0	5969.29	0	2	2
23913	20338.2	198	3	49410.3	99	1	31	1	40	3	3	1.25	1	0	0	126.667	76.6667	1	20.52	80.5	1	0	23.399	0	0	2542.28	1	3	2
23914	16710	73	3	26051.8	99	0	34	0	81	3	2	1.03	2	0	0	166	64	0	29.06	105.6	3	0	20.927	1	1	2088.75	0	2	2
23915	34893.8	187	3	84772.1	99	1	33	1	51	3	3	5	1	0	0	110	70.6667	99	30.31	107.7	2	0	27.346	0	0	4361.73	1	3	3
23916	13754.3	197	3	21378.6	99	1	34	0	48	1	2	1.85	1	0	0	123.672	69.4982	99	35.81	119.8	2	0	17.015	0	99	1719.29	0	2	2
23917	33834.5	113	3	30452.4	99	1	35	1	70	2	5	2.78	3	1	0	122	56	1	27.12	104.9	1	1	14.072	1	0	4229.32	0	1	1
23919	21532.5	191	3	52430.7	99	0	40	0	26	3	5	5	4	0	0	123.672	69.4982	99	20.84	74.5	2	0	34.587	0	99	2691.57	1	4	3
23924	2186.7	178	3	2285.52	99	1	42	1	71	1	1	1.98	1	0	0	126	60	1	32.62	117.8	4	0	15.539	1	0	273.337	0	2	1
23926	102305	189	3	36208.3	99	0	33	0	31	4	5	1.53	4	0	0	116	62	99	36.73	108.4	1	0	15.245	0	0	12788.1	0	2	1
23928	45553.8	202	3	110921	99	0	36	1	30	3	5	5	1	0	0	129.333	64.6667	99	25.88	99.4	2	0	25.246	0	0	5694.22	1	3	2
23929	36270.4	197	3	88116.4	99	1	35	1	58	3	4	5	1	0	0	124	55.3333	-1	25.16	97.5	2	1	23.508	0	0	4533.8	1	3	2
23932	92768.8	113	3	53331.4	99	0	36	1	69	2	1	3.4	1	0	1	129	77	99	30.45	103	2	0	12.357	1	0	11596.1	0	1	1
23936	82991.7	188	3	24341.9	99	1	33	1	44	4	5	3.26	1	0	0	126	81.3333	-1	22.9	93.1	6	0	28.894	0	1	10374	1	3	3
23941	16394.2	193	3	30393.7	99	1	37	0	41	5	4	5	1	0	0	141	84	-1	34.13	102.5	2	0	7.99	0	1	2049.28	0	1	1
23942	30740.1	102	3	24247.2	99	0	32	1	85	3	3	3.36	1	1	0	123.672	69.4982	99	25.96	96.5	2	0	52.144	1	99	3842.51	1	4	3
23948	13459.7	190	3	26878.5	99	0	40	0	20	1	4	2.19	5	0	0	100.667	59.3333	99	26.63	91.7	2	0	28.838	0	0	1682.47	1	3	3
23950	16614.3	186	3	40455.1	99	1	43	0	33	3	4	0.72	3	0	0	98.6667	66	99	23.28	79.1	2	0	16.525	0	0	2076.79	0	2	1
23951	7877.01	184	3	17840.7	99	1	40	1	53	1	1	2.89	1	0	0	130	84.6667	0	32.4	103	1	0	19.125	0	1	984.627	0	2	2
23958	56539	168	3	24655.3	99	1	42	0	61	4	3	0.78	2	0	1	174.667	84.6667	-1	38.23	121.7	5	1	9.775	1	1	7067.38	0	1	1
23959	67427.5	196	3	29403.5	99	1	36	0	44	4	3	2.03	4	0	0	170	100.667	1	31.52	99.8	2	0	76.659	0	1	8428.44	1	4	3
23961	36607.1	192	3	89136.5	99	1	37	0	39	3	2	3.6	1	0	0	108.667	67.3333	1	24.25	86.3	1	0	17.337	0	0	4575.89	0	2	2
23962	21628.2	121	3	5571.9	99	1	34	0	80	1	1	0.67	2	0	0	182	90	99	29.0633	98.8231	10	0	1.098	1	1	2703.52	0	1	1
23964	96304.5	193	3	60216.1	99	0	32	0	45	3	4	0.39	1	0	0	142.667	87.3333	-1	23.87	88.1	1	0	34.582	0	1	12038.1	1	4	3
23966	20808	126	3	18728	99	0	30	0	83	3	3	2.15	2	1	0	123.672	69.4982	99	24.3	86.7	1	0	22.212	1	99	2601	1	3	2
23967	1372.05	195	3	3107.57	99	1	39	0	65	1	4	4.01	3	0	0	127.333	62.6667	99	24.15	86.1	1	0	33.805	0	0	171.507	1	4	3
23969	30335.5	151	3	47038	99	0	32	1	75	3	5	3.71	1	0	0	119.333	72	99	20.88	94	1	0	24.083	1	0	3791.94	1	3	2
23973	28922	199	3	44304	99	1	31	1	72	3	1	3.28	1	0	0	148	68	-1	24.33	94.7	2	0	29.526	0	1	3615.25	1	3	3
23977	54764.4	182	3	101529	99	1	29	1	43	3	3	3.26	1	0	0	122	84	-1	31.29	110.2	1	0	18.74	0	1	6845.55	0	2	2
23978	10995.1	191	3	4889.22	99	1	34	0	64	1	2	0.83	1	0	0	134	75.3333	-1	28.14	93.4	2	1	42.215	0	1	1374.39	1	4	3
23979	41884.7	193	3	101756	99	0	32	0	57	3	3	3.84	1	0	0	95.3333	62	-1	25.08	91.2	1	0	21.039	0	0	5235.59	0	2	2
23980	16887.1	12	3	25868.4	99	1	42	0	81	3	4	1.76	2	1	0	154	57	99	36.76	122	3	1	6.882	1	1	2110.88	0	1	1
23985	43057.7	101	3	24753.2	99	0	29	0	66	3	4	0.91	3	0	1	150	61	99	29.46	110.7	3	1	15.341	1	1	5382.21	0	2	1
23986	47349.8	193	3	20524	99	1	34	0	49	1	2	3.3	1	0	0	138.667	75.3333	99	43.13	114.7	1	0	9.165	0	1	5918.72	0	1	1
23992	20258.2	200	3	26723.1	99	1	36	1	48	4	3	2.76	1	0	0	80	60	-1	29.0633	98.8231	4	0	22.962	0	0	2532.27	1	3	2
23993	34615.9	183	3	75682	99	1	38	0	27	3	2	1.9	1	0	0	107.333	67.3333	99	27.7	91.7	3	0	27.427	0	0	4326.98	1	3	3
23998	46041.6	68	3	22966.9	99	1	40	0	85	3	3	2.48	2	0	0	177.333	86.6667	99	26.23	100.9	1	0	7.138	1	1	5755.2	0	1	1
24002	89617.9	42	3	37587.1	99	1	29	1	70	3	3	2.49	1	1	0	158	47.3333	1	35.1	130.2	6	1	18.146	1	1	11202.2	0	2	2
24003	2018.54	69	3	4571.81	99	0	38	0	68	1	1	1.12	3	1	1	148	70	99	31.06	114.4	6	0	10.031	1	1	252.318	0	1	1
24005	55085.8	14	3	42403.3	99	1	31	1	59	3	4	1	3	0	0	118.667	64	1	20.17	81	4	0	16.728	1	0	6885.72	0	2	1
24008	12785.9	203	3	25532.9	99	0	43	1	30	1	1	1.83	5	0	0	118.667	69.3333	-1	29.37	97.3	3	0	18.368	0	0	1598.24	0	2	2
24010	70759.1	196	3	42025	99	0	31	1	44	3	3	0.75	1	0	0	128	86	-1	33.23	115.7	5	0	23.155	0	1	8844.89	1	3	2
24017	136907	183	3	85603.7	99	1	38	0	53	3	5	1.09	5	0	1	123.672	69.4982	99	54.93	152.4	1	0	13.469	0	99	17113.4	0	1	1
24018	87904	200	3	40578	99	0	30	1	66	3	4	5	1	0	0	95.3333	58	99	43.9	142.5	2	0	33.199	0	0	10988	1	4	3
24019	24882	133	3	28181.2	99	1	41	0	27	4	2	0.82	5	0	0	110	64	99	28.16	96.8	2	0	20.061	1	0	3110.25	0	2	2
24020	60673.2	196	3	108066	99	0	31	1	42	3	4	2.12	1	0	0	122	82.6667	99	33.45	112.7	4	0	31.542	0	1	7584.15	1	4	3
24024	13936	196	3	21347.9	99	0	35	0	82	3	1	1.29	5	0	0	150	59.3333	99	24.79	85.7	1	0	34.875	0	1	1742.01	1	4	3
24025	71614.7	182	3	29209.1	99	0	37	1	26	4	3	3.22	6	0	0	107.333	56.6667	99	32.09	97.3	3	0	26.746	0	0	8951.84	1	3	2
24027	7180.72	202	3	17373.6	99	0	36	0	68	4	1	3.51	1	0	0	172	73.3333	99	32.45	103.5	2	0	2.963	0	1	897.59	0	1	1
24029	51119.2	185	3	41875.4	99	1	30	1	32	3	2	1.24	1	0	0	126	94	99	36.69	117.2	10	0	19.992	0	1	6389.9	0	2	2
24030	15033	202	3	8950.3	99	0	36	0	29	3	5	4	1	0	0	109.333	75.3333	-1	28.52	100.9	2	0	27.501	0	0	1879.13	1	3	3
24035	322855	195	3	114989	99	1	34	1	46	3	4	4.35	1	0	0	128.667	93.3333	-1	32.21	114	3	0	32.919	0	1	40356.9	1	4	3
24040	21360.5	189	3	36208.3	99	0	33	0	31	4	4	2.39	1	0	0	116	86	99	30.56	93.2	2	0	11.605	0	1	2670.06	0	1	1
24042	37573.9	195	3	91283.1	99	1	39	1	51	5	5	5	1	0	0	137	85	99	26.74	95.3	2	0	21.01	0	1	4696.73	0	2	2
24043	9331.99	72	3	14549.1	99	0	37	1	79	3	2	5	2	0	0	126.667	68.6667	99	28.4	106	5	1	22.5	1	0	1166.5	1	3	2
24044	90999.7	200	3	39860.7	99	1	38	1	48	3	3	1.39	4	0	0	116.667	76	-1	25.66	95.5	6	0	9.638	1	0	11375	0	1	1
24045	71157.8	187	3	29844.7	99	1	33	1	72	3	4	2.29	1	0	0	116.667	64.6667	99	30.13	109.6	1	0	38.502	0	0	8894.72	1	4	3
24046	85853.5	179	3	49355.9	99	0	33	1	68	3	4	2.72	1	0	0	120	57.3333	-1	36.53	114.3	1	1	20.454	1	0	10731.7	0	2	2
24047	124820	203	3	119658	99	0	36	1	54	3	5	5	1	0	0	122	65.3333	-1	30.54	110.5	6	0	20.067	0	0	15602.5	0	2	2
24049	12557.2	199	3	27878.4	99	1	30	0	23	4	5	3.23	5	0	0	99	70	99	24.89	78.4	2	0	22.505	0	0	1569.65	1	3	2
24050	64748.3	193	3	87166.7	99	1	37	0	35	3	4	2.79	1	0	0	111	64	1	34.21	107.9	2	0	18.73	0	0	8093.54	0	2	2
24051	4478.02	184	3	5560.53	99	1	40	0	31	1	4	2.32	1	0	0	102.667	68.6667	99	30.93	108.8	3	0	27.55	0	0	559.752	1	3	3
24053	47837	193	3	24010.7	99	0	32	1	48	1	2	1.65	5	0	0	147.333	86	-1	28.53	101.8	5	0	23.449	0	1	5979.63	1	3	2
24054	158523	187	3	47657.8	99	0	38	1	39	1	3	2.68	1	0	0	147	88	0	37.64	98.8231	6	0	10.988	0	1	19815.3	0	1	1
24058	15710.6	79	3	24066.2	99	1	29	0	85	3	1	1.78	2	0	0	140	40	99	23.45	88.2	2	0	18.702	1	1	1963.83	0	2	2
24059	18436.9	82	3	13948	99	0	33	1	78	4	3	2.31	1	0	0	128.667	74	99	27.1	99.5	1	0	5.061	1	0	2304.61	0	1	1
24062	15335.8	110	3	23779.6	99	0	34	1	80	3	1	2.58	2	0	0	128	62	99	27.47	100.6	3	1	40.819	1	0	1916.98	1	4	3
24064	11898	13	3	18225.9	99	0	30	0	85	3	4	1.61	2	0	0	146	57.3333	99	25.8	92.2	2	1	31.456	1	1	1487.25	1	4	3
24066	34824.4	190	3	84795.8	99	1	32	0	27	3	5	5	1	0	0	107	63	-1	25.98	96.7	1	0	23.501	0	0	4353.05	1	3	2
24067	50868.6	66	3	29243.6	99	0	30	1	54	3	2	0.51	1	1	1	138.667	85.3333	-1	36.43	120.2	2	1	47.736	1	1	6358.57	1	4	3
24068	9368.67	187	3	4702.4	99	0	38	0	60	1	2	1.08	2	0	0	136	76.6667	-1	32.3	110.6	1	0	48.121	0	1	1171.08	1	4	3
24071	23190.4	195	3	46310.2	99	1	42	0	34	1	1	0	6	0	0	103.333	66	99	42.44	103.1	1	0	15.329	0	0	2898.8	0	2	1
24074	247311	202	3	113613	99	0	36	1	31	3	5	5	5	0	0	96.6667	62	0	24.73	91	4	0	35.266	0	0	30913.8	1	4	3
24075	14203.9	91	3	11711.5	99	1	30	1	70	4	1	0.67	2	1	1	138	78	1	23.42	97.5	2	0	12.086	1	1	1775.49	0	1	1
24077	10155.4	194	3	22546.2	99	1	42	1	22	4	2	0	3	0	0	126	65.3333	99	24.91	82.2	3	0	35.672	0	0	1269.43	1	4	3
24079	13157.8	191	3	29211.7	99	0	41	0	25	4	3	0.4	5	0	0	116	90	99	31.34	111.4	2	0	16.72	0	1	1644.72	0	2	1
24081	25400.5	42	3	21431.1	99	1	30	0	85	3	1	2.48	5	0	0	123.672	69.4982	99	21.83	98.8231	1	1	12.192	1	99	3175.06	0	1	1
24084	52115	197	3	126610	99	1	34	0	43	3	3	5	1	0	0	123.672	69.4982	-1	21.87	81.7	1	0	16.512	0	99	6514.37	0	2	1
24085	39190.8	77	3	16437.2	99	0	40	1	82	3	5	4	1	0	1	126	65.3333	99	29.55	113.5	1	0	14.412	1	0	4898.85	0	1	1
24086	77640.5	193	3	138287	99	0	32	0	40	3	4	3.98	1	0	0	109.333	72.6667	-1	29.96	91.8	2	0	21.399	0	0	9705.06	1	3	2
24088	57633.1	94	3	56823.6	99	0	33	0	71	5	2	1.12	1	1	1	154	57.3333	99	38.81	119.4	3	1	7.721	1	1	7204.13	0	1	1
24089	30948.2	185	3	75357.4	99	0	35	0	24	3	5	2.47	6	0	0	111.333	80	1	25.72	85	4	0	18.205	0	1	3868.53	0	2	2
24090	22608.8	32	3	41915	99	0	32	1	57	3	4	0	6	0	0	133	66	1	17.54	85.2	4	0	52.287	1	1	2826.1	1	4	3
24091	3575.97	190	3	7818.28	99	1	32	0	27	3	5	5	1	0	0	96.6667	52	99	21.68	95.7	1	0	28.353	0	0	446.996	1	3	3
24094	187172	181	3	66428.9	99	1	41	1	25	3	4	5	1	0	0	116	74	99	24.8	86.3	4	0	31.021	0	0	23396.5	1	4	3
24095	101880	184	3	27353.3	99	1	38	0	30	1	1	0.02	4	0	0	116	75.3333	99	33.4	98	1	0	17.82	0	0	12735	0	2	2
24106	18168.7	191	3	27719.5	99	0	41	0	50	4	2	1.82	1	0	0	149.333	81.3333	-1	38.56	113.2	1	0	14.325	0	1	2271.09	0	1	1
24107	23538.2	191	3	43638.1	99	1	37	1	50	3	4	1.89	1	0	0	118	64	-1	24.09	91.5	8	0	25.949	0	0	2942.27	1	3	2
24109	16312.5	195	3	32575.4	99	1	39	0	30	1	3	0.94	4	0	0	112.667	61.3333	99	28.95	87.9	1	0	11.209	0	0	2039.07	0	1	1
24111	24970.7	197	3	28281.6	99	1	35	0	26	4	5	3.56	5	0	0	122	67.3333	99	22.71	98.8231	1	0	6.263	0	0	3121.34	0	1	1
24114	48549.5	190	3	21588.6	99	0	40	0	41	1	3	3.92	1	0	0	140	76.6667	99	29.92	92.4	1	0	9.68	0	1	6068.69	0	1	1
24117	68534.2	199	3	127057	99	1	31	1	49	3	4	2.61	1	0	0	140	92	99	29.26	100	1	0	48.857	0	1	8566.78	1	4	3
24118	374458	202	3	132898	99	1	42	0	32	3	5	5	6	0	0	118	72	99	31.32	90.6	1	0	8.651	0	0	46807.2	0	1	1
24119	18049.6	191	3	27649.2	99	0	40	1	70	3	5	4.8	1	0	0	127.333	66.6667	99	26.28	96.3	1	0	32.501	0	0	2256.2	1	4	3
24123	23030.1	9	3	35905.1	99	1	38	1	78	3	5	5	1	0	0	184	74	99	22.33	96.3	6	0	13.213	1	1	2878.76	0	1	1
24124	27856.9	187	3	60904.8	99	0	29	1	23	3	5	1.07	5	0	0	96.6667	49.3333	0	18.15	70.4	1	0	52.711	0	0	3482.12	1	4	3
24125	23084.5	99	3	20776.9	99	1	35	1	85	3	5	5	2	0	0	141.333	55.3333	99	25.72	98.8231	1	0	17.403	1	1	2885.56	0	2	2
24131	68292.7	194	3	126610	99	1	34	0	43	3	5	5	1	0	0	96	60	99	23.36	84.2	1	0	2.924	0	0	8536.59	0	1	1
24132	96805.5	203	3	36443.4	99	0	36	0	48	4	4	3.44	6	0	0	120.667	71.3333	1	27.49	96.3	6	0	15.747	0	0	12100.7	0	2	1
24133	3960.99	192	3	5223.66	99	1	34	0	75	1	1	1.09	1	0	0	114.667	61.3333	99	24.1	81.7	3	0	27.815	0	0	495.124	1	3	3
24135	21723.3	198	3	36823.3	99	1	36	0	37	4	2	1.11	5	0	0	107.333	76	99	30.66	98.7	5	0	15.145	0	0	2715.41	0	2	1
24137	8477.75	113	3	14271.4	99	1	36	1	70	4	2	5	2	0	0	139.333	73.3333	-1	27.08	102.7	1	0	18.344	1	1	1059.72	0	2	2
24138	73276.9	204	3	70246.5	99	0	43	0	64	3	4	0.83	1	0	0	134.667	74.6667	99	30.92	102.5	1	0	7.019	0	1	9159.61	0	1	1
24140	19694.9	195	3	16673.7	99	1	36	0	61	4	4	5	5	0	3	118.667	52	1	29.27	112.2	1	0	6.474	1	0	2461.86	0	1	1
24141	158276	196	3	79835.1	99	0	31	1	21	3	3	3.83	5	0	0	112	52.6667	1	33.97	114	15	0	14.641	0	0	19784.4	0	1	1
24143	27088.5	202	3	45917.9	99	0	36	0	37	4	4	5	1	0	0	105.333	62.6667	99	23.58	75.5	1	0	10.421	0	0	3386.07	0	1	1
24144	30737.1	200	3	74843.4	99	0	39	1	23	5	3	3.27	5	0	0	125.333	76	1	32.34	107.6	2	0	58.867	0	0	3842.14	1	4	3
24147	33299.4	192	3	80898.6	99	1	34	0	51	3	3	4.45	5	0	0	126	79.3333	1	23.03	83.1	3	0	13.326	0	0	4162.42	0	1	1
24157	18597.7	189	3	28374	99	0	33	0	45	4	5	5	5	0	0	107.333	70.6667	-1	32.5	115.7	3	0	34.733	0	0	2324.71	1	4	3
24158	15926.8	123	3	24397.5	99	1	32	0	80	3	3	3.3	2	1	0	214.667	47.3333	99	29.0633	98.8231	1	0	11.763	1	1	1990.85	0	1	1
24159	11057.1	40	3	17145.1	99	0	29	1	84	3	4	3.76	6	1	1	123	49	-1	26.54	110	1	0	16.172	1	0	1382.14	0	2	1
24162	112728	80	3	108066	99	0	31	1	40	3	3	3.32	5	0	0	112.667	83.3333	1	29.94	105.5	1	0	26.626	1	1	14091	1	3	2
24165	35977.9	72	3	64081.1	99	0	34	0	65	3	3	4.8	1	0	1	117.333	64.6667	-1	24.26	93	3	0	12.504	1	0	4497.24	0	1	1
24167	34668.4	189	3	84415.8	99	0	33	0	39	3	5	5	5	0	0	100	67.3333	99	29.0633	98.8231	2	0	12.7	0	0	4333.55	0	1	1
24168	11525.1	196	3	15203.1	99	0	31	0	66	4	1	1.07	3	0	0	140.667	80	99	27.23	97.2	1	0	10	0	1	1440.64	0	1	1
24169	69864.8	188	3	43684.2	99	0	29	0	67	3	3	1.5	2	0	1	179.333	61.3333	-1	31.08	106.2	1	0	20.007	0	1	8733.1	0	2	2
24171	32215.6	200	3	27858.7	99	0	39	1	25	4	3	1.61	5	0	0	123.672	69.4982	99	41.72	132.7	4	0	24.383	0	99	4026.94	1	3	2
24175	55615	182	3	19729.3	99	0	37	1	55	1	5	5	1	0	0	120	75.3333	99	23.41	87.5	2	0	38.76	0	0	6951.87	1	4	3
24177	23653.7	200	3	29371.7	99	0	42	1	27	1	3	1.44	1	0	0	118	67.3333	-1	40.87	121	6	0	14.545	0	0	2956.72	0	1	1
24178	33349.2	197	3	51993.1	99	1	35	0	70	3	2	1.2	1	0	0	115.333	70	1	19.22	80.9	1	1	17.065	0	0	4168.65	0	2	2
24181	5233.63	56	3	11420.6	99	1	41	1	85	4	4	4.04	1	0	0	120.667	70.6667	99	21.87	88.7	2	0	15.145	1	0	654.204	0	2	1
24183	271916	202	3	125521	99	0	36	1	49	3	4	4.24	1	0	0	131.333	77.3333	-1	22.22	88.9	2	0	49.397	0	1	33989.5	1	4	3
24184	23477.7	194	3	21491.1	99	1	42	1	63	4	5	5	1	0	0	116	51	-1	27.89	94	2	0	60.749	0	0	2934.72	1	4	3
24185	14753	199	3	25007.9	99	1	30	1	21	4	4	0.99	5	0	0	108	55.3333	1	19.25	73.5	2	0	39.206	0	0	1844.13	1	4	3
24189	57863.2	204	3	52789.8	99	0	43	0	27	2	3	0.73	1	0	0	110	61	1	27.93	98.8231	3	0	5.286	0	0	7232.89	0	1	1
24190	31584.5	183	3	48974.7	99	1	38	0	75	3	3	2.06	1	1	0	125.333	64.6667	99	21.11	76.7	1	0	16.454	1	0	3948.06	0	2	1
24191	5120.12	190	3	2390.99	99	0	40	1	66	1	1	2.75	1	0	0	130	64	1	24.74	89	1	0	14.131	0	1	640.015	0	1	1
24192	10785.3	169	3	11907.7	99	1	40	1	71	4	5	2.15	1	1	0	150.667	69.3333	-1	26.51	98.1	2	1	29.12	1	1	1348.17	1	3	3
24194	23838.8	196	3	44195.5	99	0	31	0	59	3	3	0.91	1	0	0	154.667	69.3333	99	38.59	113	5	1	7.332	0	1	2979.86	0	1	1
24195	193462	192	3	89305.6	99	1	42	0	46	3	3	4.18	1	0	0	123	82	99	28.15	101.1	4	0	17.389	1	1	24182.8	0	2	2
24197	33067.6	199	3	80518.1	99	1	30	1	37	3	3	2.79	1	0	0	129	91	-1	30.15	108	10	0	8.911	0	1	4133.46	0	1	1
24198	105652	200	3	62902.5	99	0	30	1	21	3	3	1.07	5	0	0	96.6667	68	-1	17.59	70	2	0	37.561	0	0	13206.5	1	4	3
24199	2970.21	57	3	5571.9	99	1	34	0	75	1	1	0.67	4	1	0	152	0	1	31.02	98.8231	2	1	2.53	1	1	371.277	0	1	1
24204	183189	182	3	85621.3	99	1	29	0	39	3	4	5	1	0	0	94	60	1	23.14	77.6	2	0	13.208	0	0	22898.6	0	1	1
24205	54772.1	201	3	26934.8	99	0	42	1	38	4	4	5	1	0	0	118.667	77.3333	1	25.93	86	2	0	18.238	0	0	6846.51	0	2	2
24207	51911.1	122	3	30830.8	99	1	31	1	60	3	4	1.34	3	0	0	156	86	-1	23.02	92.6	6	0	22.662	1	1	6488.88	1	3	2
24208	22616.2	107	3	22298.5	99	1	31	0	81	3	3	5	1	1	0	194	74	99	27.67	102.6	2	0	18.779	1	1	2827.02	0	2	2
24210	114705	196	3	35571.6	99	0	38	0	27	1	2	1.98	1	0	0	101.333	75.3333	99	25.94	91.7	3	0	23.106	0	0	14338.2	1	3	2
24215	27210.5	183	3	31061.2	99	1	38	0	21	4	3	0.39	5	0	0	112	60.6667	99	35.02	100.7	2	0	22.653	0	0	3401.31	1	3	2
24218	14380.6	188	3	6606.38	99	0	29	0	32	3	5	5	1	0	0	119.333	68	-1	23.41	81.2	2	0	22.593	0	0	1797.58	1	3	2
24219	51909.7	116	3	26054.9	99	0	38	1	58	1	1	0.16	3	0	0	130.667	78.6667	1	30.37	108.1	6	0	33.349	1	1	6488.71	1	4	3
24221	36516.1	150	3	55937	99	0	39	0	72	3	4	1.32	1	1	1	138	66	-1	23.23	84.2	2	1	25.633	1	1	4564.51	1	3	2
24222	7513.05	184	3	19747.2	99	1	38	0	43	1	5	5	3	0	0	126	84	1	41.11	108.5	1	0	37.017	0	1	939.131	1	4	3
24223	21744	177	3	18025.5	99	0	41	0	85	2	4	5	2	0	0	152.667	52	99	21.64	81.1	3	0	21.846	1	1	2718	1	3	2
24226	31149.4	183	3	75847.2	99	1	38	1	26	3	4	5	5	0	0	106	66	1	17.66	75.6	6	0	29.958	0	0	3893.67	1	3	3
24227	73719	190	3	99243.5	99	1	32	1	31	3	5	5	1	0	0	130	102	-1	35.54	110.3	2	0	25.227	0	1	9214.88	1	3	2
24228	32059.4	191	3	16091.5	99	0	40	0	49	1	1	0.82	1	0	0	181	106	99	31.96	111	1	0	22.618	0	1	4007.42	1	3	2
24229	12296.7	195	3	34149.4	99	1	39	1	34	1	2	3.15	1	0	0	112	70	99	28.15	101.3	3	0	90.597	0	0	1537.09	1	4	3
24230	30025.4	20	3	24890.7	99	0	39	0	82	3	4	3.22	2	1	0	118	62	99	29.41	98.8231	2	1	11.394	1	0	3753.17	0	1	1
24231	68243.1	197	3	40630.3	99	1	35	1	25	2	2	0.79	5	0	0	110.667	50	1	28.54	99.7	3	0	30.709	0	0	8530.39	1	4	3
24234	5344.95	188	3	7195.59	99	1	37	0	20	3	3	3.14	5	0	0	110	53	-1	24.4	101.5	2	0	57.13	0	0	668.119	1	4	3
24241	76582.7	200	3	35181.7	99	0	30	1	29	3	3	0.8	5	0	0	124.667	90.6667	0	38.92	132.8	2	0	23.25	0	1	9572.84	1	3	2
24243	16022.6	160	3	38925.7	99	0	34	1	52	5	4	1.56	1	0	0	124	72	1	22.61	88.2	2	0	32.186	1	0	2002.82	1	4	3
24244	32154.1	199	3	43287.1	99	1	30	1	31	5	1	2.78	5	0	0	121.333	49.3333	99	29.44	101.9	2	0	30.584	0	0	4019.26	1	4	3
24245	22290.1	52	3	29403.5	99	1	36	0	55	4	4	0.85	3	0	0	128	74	99	30.26	97.2	2	0	31.705	1	0	2786.27	1	4	3
24248	104973	203	3	49063.8	99	0	34	1	26	3	3	1.27	1	0	0	105.333	53.3333	1	22.47	94.7	1	0	36.699	0	0	13121.6	1	4	3
24250	9867.53	97	3	23972.5	99	0	30	0	61	2	1	1.36	1	0	0	138	65.3333	99	26.52	80.3	2	0	15.004	1	1	1233.44	0	2	1
24254	21588	197	3	33656.9	99	1	35	1	73	3	3	1.65	2	0	1	154	74.6667	99	33.4	110.5	1	0	49.356	0	1	2698.5	1	4	3
24257	172294	182	3	80529	99	0	37	1	22	3	4	4.3	5	0	0	106	54	-1	33.56	108.5	10	0	44.735	0	0	21536.7	1	4	3
24261	11485.1	195	3	27902.3	99	1	39	1	60	3	4	1.34	1	0	0	152.667	82.6667	-1	37.04	134	1	0	7.678	0	1	1435.64	0	1	1
24262	35854.9	192	3	63862	99	1	34	0	63	3	5	4.13	1	0	0	130	53	99	22.32	89.8	2	0	20.494	0	1	4481.86	0	2	2
24263	15090.5	201	3	30135.1	99	0	42	0	27	1	3	0.64	1	0	0	96.6667	48	99	30.6	100.5	2	0	7.595	0	0	1886.31	0	1	1
24264	43392.2	60	3	23164.9	99	1	41	1	54	4	3	2.56	1	0	1	120.667	77.3333	1	34.41	118.9	10	0	13.901	1	0	5424.03	0	1	1
24265	121416	198	3	58393.3	99	1	31	1	39	3	4	0.98	1	0	0	126.667	79.3333	1	31.36	110.6	12	0	10.429	0	0	15177	0	1	1
24267	27755.6	201	3	33370.8	99	0	42	1	36	1	1	1.44	1	0	0	118.667	68	-1	21.92	85	3	0	25.874	0	0	3469.45	1	3	2
24270	66473.4	186	3	29537.6	99	1	33	0	25	1	2	0.78	1	0	0	104	64	99	29.11	102.8	1	0	9.457	0	0	8309.18	0	1	1
24271	1788.07	102	3	4049.8	99	1	34	0	63	1	1	1.67	2	0	0	137.333	78.6667	99	25.13	98.7	7	1	40.207	1	1	223.508	1	4	3
24272	1677.32	181	3	4408.67	99	1	40	0	67	1	1	0	1	0	0	170	94	99	28.7	101.4	4	0	16.057	1	1	209.666	0	2	1
24274	70246.5	187	3	26445	99	1	33	0	51	4	4	5	1	0	0	118	86	-1	29.64	91.4	1	0	26.101	0	1	8780.81	1	3	2
24277	16540.3	203	3	30664.5	99	0	34	1	62	3	2	4	1	0	0	140	68	1	28	102.6	2	0	17.113	0	1	2067.54	0	2	2
24278	14768.2	190	3	35959.9	99	0	40	1	25	3	5	5	4	0	0	123.672	69.4982	0	25.68	86.7	3	0	71.572	0	99	1846.03	1	4	3
24279	144253	193	3	138287	99	0	32	0	46	3	4	3.02	1	0	0	164	106	99	28.03	94	1	0	18.857	0	1	18031.6	0	2	2
24282	92640.1	201	3	84517.6	99	0	39	0	36	3	4	2	5	0	0	100.667	68.6667	1	28	91.1	2	0	27.319	0	0	11580	1	3	3
24284	14486.9	18	3	13038.7	99	1	35	1	74	3	5	0.83	1	1	1	123.672	69.4982	-1	32.13	98.8231	2	1	20.135	1	99	1810.86	0	2	2
24289	34218.8	184	3	83321.1	99	1	40	0	37	5	5	3.59	4	0	0	106.667	72	99	21.77	83.5	3	0	35.683	0	0	4277.35	1	4	3
24290	8605.22	186	3	19490	99	1	43	0	40	1	1	1.58	1	0	0	127	67	99	23.53	86.8	1	0	17.212	0	0	1075.65	0	2	2
24291	64739.3	182	3	120022	99	0	37	0	49	5	3	1.92	1	0	0	119.333	80.6667	99	29.58	93.6	2	0	20.714	0	1	8092.41	0	2	2
24294	63147.6	181	3	33947.5	99	1	41	1	26	1	2	2.15	5	0	0	128.667	71.3333	1	33.4	117.8	6	0	43.456	0	0	7893.45	1	4	3
24295	1360.87	122	3	3576.9	99	1	34	1	60	1	3	1.34	3	0	1	99.3333	54.6667	1	33.57	113.1	6	1	14.066	1	0	170.109	0	1	1
24299	60643.4	200	3	26445.1	99	0	39	1	47	4	4	0.64	4	0	0	129.333	69.3333	1	35.49	106.7	3	0	24.777	0	0	7580.42	1	3	2
24300	70759.1	186	3	42025	99	1	33	1	49	3	5	4.59	1	0	0	112.667	64.6667	1	42.2	143.1	8	0	45.459	0	0	8844.89	1	4	3
24301	207940	193	3	91083.9	99	0	32	1	40	3	5	5	1	0	0	116.667	67.3333	99	26.57	95.2	2	0	30.333	0	0	25992.4	1	3	3
24305	39595.2	201	3	86568.6	99	0	39	0	34	3	3	2.96	3	0	0	96	66	1	21.6	70.4	5	0	9.687	0	0	4949.4	0	1	1
24309	21979.5	201	3	26426.1	99	0	42	0	38	1	1	3.17	6	0	0	105.333	78	99	33.47	119.5	2	0	11.522	0	0	2747.44	0	1	1
24311	2604.1	187	3	6340.87	99	1	33	0	26	3	4	1.9	1	0	0	98.6667	36	99	27.12	99	1	0	48.211	0	0	325.513	1	4	3
24312	23370.1	193	3	14931.6	99	1	34	0	45	1	1	1.17	1	0	1	109.333	74	99	29.0633	98.8231	2	0	11.974	0	0	2921.26	0	1	1
24313	52180.9	185	3	50023	99	0	35	1	66	3	3	4.56	1	0	0	118.667	64	99	26.72	102.9	1	1	7.013	0	0	6522.61	0	1	1
24316	25549.3	80	3	21556.6	99	1	35	0	85	3	2	1.22	2	0	0	126	61.3333	99	34.3	111.2	1	0	26.238	1	0	3193.66	1	3	2
24319	7482.38	190	3	3324.81	99	0	40	0	21	1	4	0.92	1	0	0	121.333	44	99	30.59	113.9	2	0	18.718	0	0	935.297	0	2	2
24321	18851.9	193	3	8282.76	99	1	37	0	32	3	5	4.95	1	0	0	118	73	99	31.44	105.5	1	0	22.103	0	0	2356.49	1	3	2
24322	3111.78	189	3	6803.4	99	0	33	0	28	3	3	3.63	1	0	0	113.333	64	99	35.55	117.2	2	0	13.353	0	0	388.972	0	1	1
24326	119666	203	3	44870.4	99	0	34	1	43	3	3	0.64	1	0	0	126.667	71.3333	1	23.15	88.7	2	1	17.064	0	0	14958.3	0	2	2
24329	57503.5	197	3	102421	99	1	36	1	43	3	5	5	6	0	0	112.667	88.6667	99	26.45	100	1	0	22.128	0	1	7187.94	1	3	2
24330	4823.08	193	3	3409.93	99	1	34	1	72	1	1	1.82	1	0	0	148.667	49.3333	1	26.35	106	6	0	31.15	0	1	602.884	1	4	3
24332	12175.8	183	3	33813.7	99	1	38	1	26	1	2	2.23	6	0	1	130	92	-1	39.73	98.8231	1	0	36.761	0	1	1521.97	1	4	3
24333	77210.6	187	3	70440.9	99	1	33	0	25	3	4	2.78	5	0	0	122	56	1	25.61	89.5	6	0	18.703	0	0	9651.32	0	2	2
24334	48295	132	3	16521	99	1	41	0	79	4	5	4.3	2	0	1	130.667	63.3333	99	31.42	109.7	1	0	17.034	1	1	6036.88	0	2	2
24337	34186.8	182	3	31294	99	0	37	0	46	4	2	1.83	1	0	0	124.667	72.6667	99	29.99	104.3	1	0	14.577	0	0	4273.35	0	1	1
24340	142734	187	3	84772.1	99	1	33	1	54	3	4	4.59	1	0	0	158.667	85.3333	1	29.3	110.8	2	0	14.48	0	1	17841.8	0	1	1
24343	33789.1	194	3	21588.6	99	1	34	0	54	1	3	3.9	2	0	0	142	94	99	32.16	103.4	1	1	22.31	0	1	4223.64	1	3	2
24348	9518.75	11	3	14522.5	99	0	42	1	65	4	5	1.06	1	1	0	123.672	69.4982	-1	30.69	106.6	1	0	9.146	1	99	1189.84	0	1	1
24350	163382	199	3	78576.4	99	1	30	0	39	3	4	3.48	5	0	0	124.667	77.3333	1	37.33	116.5	6	0	25.145	0	0	20422.7	1	3	2
24353	17987.6	195	3	8399.84	99	1	39	1	64	1	4	5	1	0	0	142	0	-1	34.64	110.2	1	0	13.59	0	1	2248.45	0	1	1
24355	4278.41	199	3	5759.77	99	0	30	0	27	3	4	5	1	0	0	102.667	44	99	23.48	98	2	0	31.021	0	0	534.802	1	4	3
24357	70439.8	193	3	94828.9	99	0	32	0	26	5	4	1.17	1	0	0	100.667	66.6667	99	28.64	102.5	12	0	25.289	0	0	8804.98	1	3	2
24359	113479	184	3	108787	99	1	40	0	45	3	5	5	1	0	0	113.333	66.6667	99	24.62	88.3	1	0	33.835	0	0	14184.9	1	4	3
24362	12444	204	3	30108	99	0	43	0	52	4	4	1.38	3	0	0	144.667	60.6667	1	28.34	98.8231	4	0	34.45	0	1	1555.51	1	4	3
24365	49769.2	60	3	41991.7	99	0	34	1	77	3	1	0.95	1	0	0	178	31	-1	27.09	115	4	0	41.21	1	1	6221.15	1	4	3
24373	21794.5	191	3	26203.7	99	0	40	1	22	1	3	4.3	4	0	0	110.667	82.6667	-1	27.73	106.2	6	0	11.289	0	1	2724.31	0	1	1
24377	16727.7	183	3	37137.4	99	1	38	0	30	4	3	1.86	1	0	0	123.672	69.4982	99	46.16	133.9	2	0	35.524	0	99	2090.96	1	4	3
24378	59308.2	196	3	79843	99	1	35	0	31	5	5	5	1	0	0	112	82	99	20.67	76.7	1	0	43.506	0	1	7413.52	1	4	3
24380	54068.4	129	3	48663.6	99	1	35	0	77	3	5	2.48	1	0	1	151.333	63.3333	99	25.6	96.1	1	0	18.133	1	1	6758.55	0	2	2
24381	33456.4	204	3	14501.8	99	0	43	0	51	1	2	1.61	2	0	0	124	75.3333	1	30.98	108.2	20	0	37.58	0	0	4182.04	1	4	3
24384	15049	195	3	7590.79	99	1	39	0	31	5	4	5	6	0	0	112	66.6667	99	30.71	97.5	3	0	16.697	0	0	1881.12	0	2	1
24389	114266	194	3	46605.1	99	1	42	1	30	4	4	5	5	0	0	142	84	99	29.81	96.8	1	0	39.735	0	1	14283.3	1	4	3
24392	68229.1	188	3	62246.9	99	0	29	0	25	3	5	1.5	5	0	0	108	68	0	19.94	76.5	2	0	15.572	0	0	8528.64	0	2	1
24397	11435.4	184	3	6659.33	99	1	38	0	26	4	3	0.55	5	0	0	116	58	99	24.48	104	3	0	37.496	0	0	1429.42	1	4	3
24398	30231.6	184	3	9146.5	99	0	35	1	84	3	3	1.12	1	0	0	126	46	-1	28.81	91.7	1	1	17.343	0	0	3778.95	0	2	2
24400	78660	71	3	36310.9	99	0	34	0	63	3	4	0.97	2	0	0	109	72	-1	29.55	106	2	0	14.881	1	0	9832.5	0	2	1
24404	46859.2	189	3	83462	99	0	33	0	51	3	3	2.88	1	0	0	109.333	82.6667	99	34.34	104.5	2	1	13.199	0	1	5857.41	0	1	1
24407	38731.2	200	3	68985	99	0	30	0	53	3	5	5	1	0	0	118	69.3333	-1	20.24	76.6	3	0	31.991	0	0	4841.4	1	4	3
24409	30501.6	198	3	14080.1	99	1	36	0	60	5	4	5	3	0	0	192.667	82.6667	-1	27.72	91.7	1	1	18.493	0	1	3812.7	0	2	2
24412	100718	81	3	42385.1	99	0	40	1	66	3	4	2.8	1	0	0	133.333	73.3333	99	25.89	99	2	0	22.328	1	1	12589.8	1	3	2
24416	194384	200	3	85146.1	99	0	30	1	41	3	3	4.47	3	0	0	119.333	72	1	32.85	113.1	2	0	34.728	0	0	24298	1	4	3
24418	26547.2	52	3	49216.5	99	0	39	0	47	3	3	0.75	3	0	0	106	74	-1	22.75	84.4	4	1	2.224	1	0	3318.4	0	1	1
24420	37133.5	180	3	18523.3	99	1	31	1	72	3	3	1.98	1	0	0	144.667	72	-1	25.77	107.5	1	0	17.352	1	1	4641.68	0	2	2
24422	75892.8	181	3	26860.4	99	1	41	0	22	4	3	0.37	5	0	0	108	58	99	32.78	93.8	3	0	40.728	0	0	9486.6	1	4	3
24423	23647.9	189	3	9097.47	99	0	33	0	29	1	4	1.36	1	0	0	108.667	49.3333	99	43.07	134.2	3	0	20.167	0	0	2955.99	0	2	2
24424	124249	198	3	77688.6	99	1	30	0	58	3	2	3.48	1	0	0	152.667	78	1	38.34	117.4	1	0	16.172	0	1	15531.1	0	2	1
24425	75352.4	191	3	34926.1	99	0	41	0	39	4	2	0.29	5	0	0	112.667	66	0	40.03	98.8231	2	0	38.97	0	0	9419.05	1	4	3
24427	13062.5	204	3	20303.3	99	0	43	1	56	1	1	1.85	1	0	0	121	71	99	21.78	83.1	2	0	13.271	0	0	1632.81	0	1	1
24428	27582.4	167	3	43002.4	99	0	34	0	76	3	2	0.75	3	0	0	157.333	76	-1	25.79	90.5	2	0	23.123	1	1	3447.8	1	3	2
24430	22610.3	203	3	55055.1	99	0	43	0	39	2	1	0.85	1	0	0	110	78	99	28.77	90.9	2	0	17.401	0	0	2826.29	0	2	2
24434	3575.97	189	3	7818.28	99	1	32	0	28	3	3	5	1	0	0	115	58	99	28.77	110.9	4	0	32.727	0	0	446.996	1	4	3
24438	36289.3	194	3	88162.3	99	1	39	1	54	3	3	5	1	0	0	113.333	58.6667	-1	29.73	110.5	3	0	40.044	0	0	4536.16	1	4	3
24441	187437	185	3	86107.4	99	0	35	1	35	3	5	5	1	0	0	121.333	82.6667	-1	33.75	113.5	2	0	29.785	0	1	23429.6	1	3	3
24444	11095.4	202	3	30813.2	99	0	41	1	35	1	3	1.6	1	0	0	125.333	68.6667	-1	28.48	98.3	5	0	17.518	0	0	1386.92	0	2	2
24445	35370.4	198	3	77331.7	99	1	36	0	29	3	5	1.67	5	0	0	112.667	82	99	22.12	75.1	2	0	15.311	0	1	4421.3	0	2	1
24447	67705.6	203	3	125521	99	0	36	1	41	3	5	5	1	0	0	130	68	99	23.51	93.6	2	0	19.999	0	1	8463.2	0	2	2
24448	2210.8	190	3	3436.29	99	0	40	1	60	1	1	1.59	1	0	1	161.333	76	-1	29.99	106	10	0	22.748	0	1	276.35	1	3	2
24450	11741.2	184	3	18249.7	99	1	40	1	44	1	1	2.09	1	0	0	102	58	-1	24.29	98.8231	3	0	23.045	0	0	1467.65	1	3	2
24452	175735	200	3	84517.6	99	0	39	0	36	3	4	1.77	5	0	0	102	72	-1	37.7	122.6	3	0	13.757	0	0	21966.9	0	1	1
24458	35740.6	187	3	86829.3	99	1	33	1	51	3	3	4.12	3	0	0	115.333	74	1	24.51	89	1	0	31.242	0	0	4467.57	1	4	3
24460	146832	201	3	113027	99	0	39	0	46	3	3	5	1	0	0	108.667	70	-1	27.14	90.3	1	0	22.616	0	0	18354	1	3	2
24462	18033.6	182	3	27624.6	99	0	32	0	80	3	3	1.6	2	1	0	138	74	99	32.72	102.6	3	0	30.459	1	1	2254.19	1	4	3
24463	11234	197	3	27180.5	99	1	35	0	59	4	1	1.39	3	0	0	166	94	99	29.82	98.7	12	0	17.388	0	1	1404.26	0	2	2
24466	16775.7	189	3	28436.7	99	0	33	1	32	4	3	2.39	1	0	0	109.333	72.6667	99	31.02	102.2	2	0	50.588	0	0	2096.97	1	4	3
24469	53616.7	203	3	52863.6	99	0	34	0	70	5	3	1.85	2	0	0	112	73.3333	-1	21.76	76.8	1	0	23.095	0	0	6702.09	1	3	2
24471	13228.7	181	3	26417.1	99	1	41	0	22	1	2	0.16	5	0	0	96	60.6667	-1	22.1	73.7	1	0	6.079	0	0	1653.58	0	1	1
24474	29896.9	185	3	19101.8	99	1	43	1	44	1	5	1.12	1	0	0	134	86	-1	30.03	94.3	6	0	21.966	0	1	3737.12	1	3	2
24475	23277.2	16	3	19639.7	99	0	42	1	80	3	3	2.4	1	0	0	113.333	57.3333	1	22.68	98.8231	2	0	14.347	1	0	2909.65	0	1	1
24476	14014.4	60	3	21467.9	99	1	29	1	85	3	5	3.51	1	1	0	122.667	65.3333	-1	29.0633	98.8231	1	0	43.168	1	0	1751.8	1	4	3
24478	16276.9	181	3	30176.1	99	0	35	0	60	3	4	1.61	3	0	0	124	60.6667	1	20.02	76.9	3	0	14.278	1	0	2034.61	0	1	1
24479	180176	184	3	62145.3	99	1	38	0	26	3	4	0.21	4	0	0	133.333	72.6667	-1	41.52	113.1	3	0	22.481	0	1	22522	1	3	2
24482	12206.1	190	3	24375.2	99	0	40	0	33	1	3	1.03	5	0	0	104	63.3333	99	33.07	112.2	2	0	29.27	0	0	1525.77	1	3	3
24486	43233	200	3	77003.3	99	0	30	1	52	3	5	5	1	0	1	120.667	72	99	46.51	144	2	0	29.813	0	0	5404.13	1	3	3
24489	11495.9	184	3	17868.3	99	1	40	0	41	1	1	2.05	1	0	0	101.333	64.6667	99	27.61	89.8	1	0	12.984	0	0	1436.99	0	1	1
24492	34758.1	188	3	84442.5	99	0	29	1	44	3	5	5	3	0	0	113.333	70	99	31.58	102.6	2	0	46.067	0	0	4344.77	1	4	3
24494	15960.6	199	3	24350.6	99	1	30	1	46	4	3	0.28	1	0	0	147.333	104	1	23.62	84.4	2	0	27.051	0	1	1995.07	1	3	3
24496	11261.4	161	3	31274.4	99	0	42	1	36	1	1	1.21	5	0	0	113.333	48	0	21.07	75.5	10	0	10.806	1	0	1407.68	0	1	1
24498	4981.33	187	3	3693.46	99	0	38	1	61	1	1	1.61	1	0	0	122.667	66.6667	1	26.41	98.3	2	0	23.08	0	0	622.666	1	3	2
24499	79859.3	202	3	46505.7	99	0	36	0	32	4	5	1.27	1	0	0	120.667	83.3333	99	23.42	81.2	1	0	29.106	0	1	9982.41	1	3	3
24500	15661	152	3	12375.9	99	0	30	1	66	4	3	2.16	2	1	1	161.333	78.6667	99	37.23	122.5	2	1	67.308	1	1	1957.62	1	4	3
24502	59142.4	190	3	109646	99	1	32	1	40	3	3	2.17	1	0	0	116	68	-1	25.68	93.8	3	0	26.96	0	0	7392.8	1	3	3
24503	5503.27	182	3	7408.71	99	0	37	0	26	3	5	5	1	0	0	94	49	99	22.01	78.5	1	0	23.316	0	0	687.908	1	3	2
24504	5863.01	185	3	7481.18	99	1	33	1	72	1	1	1.39	1	0	0	116.667	64	-1	26.79	103	1	0	17.964	0	0	732.876	0	2	2
24507	45073.3	201	3	83562.6	99	0	39	0	51	5	4	3.27	1	0	0	143.333	88	99	23.27	89.4	2	1	28.711	0	1	5634.16	1	3	3
24508	80395.3	197	3	77070.6	99	1	35	0	53	5	4	4.91	1	0	0	142	86	99	27.51	98.3	1	0	14.131	0	1	10049.4	0	1	1
24509	61266.5	193	3	113584	99	0	32	1	56	3	3	4	1	0	0	122.667	74	1	24.05	94.6	2	0	20.414	0	0	7658.31	0	2	2
24511	301236	185	3	107289	99	0	35	0	49	5	5	5	1	0	0	124	76	1	20.01	75.2	2	0	24.545	0	0	37654.5	1	3	2
24513	61065.1	203	3	21662.6	99	0	34	0	54	1	5	1.07	3	0	0	102	67	1	24.45	76.7	50	0	12.076	0	0	7633.13	0	1	1
24515	10441.2	129	3	25366.2	99	1	33	0	69	3	4	1.2	1	0	0	154	77.3333	99	31.89	119	2	1	6.348	1	1	1305.15	0	1	1
24517	24202.9	203	3	44870.4	99	0	34	1	45	3	3	0.86	1	0	0	115.333	74.6667	0	36.31	112.8	1	0	9.263	0	0	3025.36	0	1	1
24521	30404.8	180	3	74034.1	99	1	41	0	30	3	4	2.72	5	0	0	123.672	69.4982	1	30.62	104.4	2	0	15.994	0	99	3800.59	0	2	1
24523	126355	191	3	30646.9	99	0	41	1	23	1	2	0.64	1	0	0	113.333	56	99	28.09	96.1	6	0	30.92	0	0	15794.4	1	4	3
24525	214747	190	3	123455	99	1	32	0	46	3	1	3.93	3	0	0	102	72	99	24.01	81.5	2	0	7.694	0	0	26843.4	0	1	1
24528	13752.4	52	3	21440.7	99	1	38	0	84	3	3	5	2	1	0	180	82	99	22.17	87	4	0	26.334	1	1	1719.05	1	3	2
24529	24132.7	189	3	31834.1	99	1	32	0	50	4	3	1.11	2	0	0	97	68	99	18.77	68	1	0	21.686	0	0	3016.59	1	3	2
24539	6656.9	195	3	17497	99	1	39	1	51	1	1	0.78	5	0	0	118	76	1	22.89	92.4	6	0	15.714	0	0	832.113	0	2	1
24542	28678.2	59	3	24279	99	0	41	1	43	4	5	3.63	1	0	0	112	67	99	25.8	91.2	2	0	11.026	1	0	3584.78	0	1	1
24545	24813.3	196	3	44195.5	99	0	31	0	56	3	3	0.09	1	0	0	164.667	89.3333	99	44.19	134.2	2	0	10.714	0	1	3101.66	0	1	1
24551	54892.6	184	3	19473	99	1	40	1	41	1	1	2.05	1	0	0	124.667	80.6667	-1	27.84	93.3	12	0	27.319	0	1	6861.57	1	3	3
24560	20020	196	3	37115.6	99	0	31	1	58	3	3	0.91	1	0	0	108.667	73.3333	-1	25.03	95.1	1	0	9.872	0	0	2502.5	0	1	1
24562	99648.1	200	3	45999.3	99	0	30	0	62	3	4	5	1	0	0	108.667	72.6667	99	35.82	102.2	1	0	10.19	0	0	12456	0	1	1
24565	48923.6	200	3	41278.2	99	0	30	0	70	3	5	2.8	1	0	1	123.672	69.4982	99	30.37	101.7	1	0	16.285	0	99	6115.44	0	2	1
24568	14816.6	201	3	29588	99	0	39	0	33	1	3	1.49	1	0	0	104	75	99	27.51	97.8	1	0	10.34	0	0	1852.07	0	1	1
24571	11179.8	194	3	27049.1	99	1	42	0	67	4	3	0.89	3	0	3	119.333	62.6667	99	28.77	99.1	1	1	20.191	0	0	1397.47	0	2	2
24572	198395	198	3	87166.7	99	1	31	0	31	3	3	2.55	1	0	0	122	70	99	22.14	72.1	1	0	2.329	0	0	24799.4	0	1	1
24573	50509	189	3	93639.9	99	1	32	0	56	3	3	5	1	0	0	113.333	76	-1	33.28	104.6	3	0	15.901	0	0	6313.62	0	2	1
24574	132191	193	3	101756	99	0	32	0	52	3	5	5	1	0	0	127	88	99	40.58	110.8	1	0	23.232	0	1	16523.8	1	3	2
24575	34997.4	203	3	62334.7	99	0	34	0	64	3	3	4	1	0	0	148	50	-1	22.31	77.8	2	0	14.901	0	1	4374.68	0	2	1
24576	45161.6	194	3	98738.6	99	1	34	1	37	3	5	5	1	0	0	112.667	76.6667	99	41.06	127	1	0	50.649	0	0	5645.2	1	4	3
24582	33407.6	192	3	41483.4	99	0	38	0	38	1	4	3.71	1	0	0	106	78	99	18.67	76.6	1	0	19.867	0	0	4175.95	0	2	2
24583	120320	78	3	92618.4	99	1	42	0	63	3	3	2.34	2	1	0	129	62	1	26.03	100.7	1	1	28.753	1	0	15040	1	3	3
24586	51112.9	13	3	31959.2	99	0	41	1	54	3	4	2.08	1	1	0	144	90	1	45.98	151	6	0	15.829	1	1	6389.11	0	2	1
24588	9545.76	97	3	14801.6	99	1	29	1	78	3	5	2.06	1	1	0	138	76	-1	22.58	93.7	2	1	27.071	1	1	1193.22	1	3	3
24589	1817.68	72	3	2825.26	99	0	42	1	60	1	1	0.7	1	0	1	168	112	-1	30.89	101	6	0	7.976	1	1	227.21	0	1	1
24599	13845	50	3	21467.9	99	1	29	1	84	3	5	2.97	1	0	0	130.667	50	-1	25.35	95.8	2	0	20.987	1	1	1730.62	0	2	2
24602	20311.1	199	3	26793	99	1	30	0	42	4	3	1.11	3	0	0	132	76	99	28.6	104.5	5	0	15.38	0	1	2538.89	0	2	1
24604	27235.1	198	3	50491.8	99	1	31	0	55	3	4	5	3	0	0	113	81	99	25.12	86.1	1	0	17.304	0	1	3404.38	0	2	2
24605	15062.5	203	3	36443.4	99	0	36	0	40	4	4	1.04	3	0	0	123.672	69.4982	99	51.67	116.5	2	0	4.628	0	99	1882.82	0	1	1
24608	2697.75	73	3	2144.77	99	0	40	1	80	1	1	1.07	2	0	0	114	60	99	27.99	108.9	3	0	15.358	1	0	337.218	0	2	1
24609	35047.7	200	3	85146.1	99	0	30	1	46	3	3	3.45	1	0	0	114	79.3333	-1	26.13	91.6	1	0	18.838	0	0	4380.97	0	2	2
24610	21070.2	184	3	46066.6	99	1	38	1	33	3	4	0.11	5	0	0	116.667	69.3333	99	31.71	112.4	8	0	9.429	0	0	2633.77	0	1	1
24611	31285	79	3	28157.7	99	0	32	0	81	3	3	0.75	2	1	0	141	82	-1	24.7	91.9	1	0	23.834	1	1	3910.62	1	3	2
24616	39599.2	202	3	17164.5	99	0	42	1	49	1	4	4.99	1	0	0	106.667	70	-1	28.86	108.2	1	0	37.288	0	0	4949.91	1	4	3
24617	101957	202	3	63750.7	99	0	36	0	61	3	3	2.69	2	0	0	150	82	99	24.65	87	1	0	37.279	0	1	12744.7	1	4	3
24620	133429	200	3	79245.7	99	0	30	1	54	3	5	4.79	1	0	0	124	76.6667	99	25.62	99.6	3	0	30.189	0	0	16678.6	1	3	3
24622	9195.46	192	3	4615.46	99	1	34	1	66	1	2	4.54	1	0	1	116.667	57.3333	99	27	105.4	1	1	10.061	0	0	1149.43	0	1	1
24625	14245.9	198	3	6603.01	99	1	36	0	24	4	2	0.27	1	0	0	117.333	52.6667	99	39.5	127.4	5	0	15.787	0	0	1780.74	0	2	1
24626	83401.8	198	3	112279	99	1	31	1	35	3	4	4.18	1	0	0	127.333	86	99	31.06	105.7	3	0	24.831	0	1	10425.2	1	3	2
24630	82755.4	196	3	75499.6	99	1	36	0	23	2	4	2.72	5	0	0	117.333	79.3333	1	31.38	97.1	1	0	11.776	0	0	10344.4	0	1	1
24631	15640.8	199	3	26512.8	99	1	30	1	38	4	4	0.33	1	0	0	132.667	77.3333	1	33.1	117.2	2	0	9.778	0	1	1955.1	0	1	1
24632	41655.5	184	3	101199	99	1	40	1	40	3	5	5	1	0	0	118.667	84	99	32.07	111.6	1	0	38.937	0	1	5206.94	1	4	3
24641	73562.2	199	3	25007.9	99	1	30	1	24	4	5	1.11	5	0	0	133	101	99	34.19	102.3	5	0	23.417	0	1	9195.27	1	3	2
24642	27149.1	52	3	24435.2	99	0	31	0	85	3	3	1.18	2	1	0	158	55.3333	99	24.84	89.5	4	0	17.368	1	1	3393.64	0	2	2
24643	2169.54	186	3	3372.17	99	1	43	0	65	1	1	2.23	4	0	0	111	58	99	29.11	93.1	1	0	17.91	0	0	271.193	0	2	2
24644	7309.32	135	3	11333.8	99	0	30	1	78	3	1	1.2	1	1	0	112	68	-1	26.03	98.5	2	0	37.032	1	0	913.665	1	4	3
24645	19707.3	195	3	8756.97	99	1	42	1	34	1	4	0.72	5	0	0	111.333	72	99	29.0633	98.8231	2	0	14.543	0	0	2463.41	0	1	1
24647	91801.8	87	3	52775.5	99	1	35	0	61	3	4	4.21	1	1	0	130.667	78	-1	28.03	97.2	2	0	14.447	1	1	11475.2	0	1	1
24648	39129.3	70	3	23164.9	99	1	41	1	53	4	3	0.67	6	1	0	130	80.6667	0	26.87	102.4	1	0	21.545	1	1	4891.16	1	3	2
24649	19915.3	191	3	33758.6	99	1	37	0	33	4	3	1.38	4	0	0	118	60.6667	99	31.91	94.3	2	0	22.461	0	0	2489.42	1	3	2
24651	11964.3	186	3	23892.2	99	1	43	1	24	1	2	0.8	1	0	0	132	46	99	30.74	99.1	5	0	74.916	0	1	1495.54	1	4	3
24653	11823.7	200	3	28724.9	99	0	30	1	54	2	3	1.36	1	0	0	118.667	78	99	27.44	100.2	2	0	29.397	0	0	1477.96	1	3	3
24655	10520.1	194	3	23355.9	99	1	42	1	26	4	2	0.72	5	0	0	111.333	62.6667	99	20.32	77.1	1	0	34.573	0	0	1315.02	1	4	3
24656	10210	197	3	24702.7	99	1	35	1	57	4	4	1.61	1	0	1	125.333	75.3333	99	23.21	95.2	3	0	13.296	0	0	1276.25	0	1	1
24658	1540.79	194	3	4049.8	99	1	34	0	67	1	1	1.9	1	0	0	123.672	69.4982	1	22.03	90.1	2	0	12.765	0	99	192.599	0	1	1
24659	37260	183	3	90726.4	99	1	38	1	31	3	4	3.47	1	0	0	123.672	69.4982	1	30.04	101.3	3	0	40.264	0	99	4657.5	1	4	3
24660	9857.6	194	3	23850.2	99	1	42	0	44	4	3	1.86	5	0	0	102	57.3333	1	36.14	101	1	0	11.306	0	0	1232.2	0	1	1
24662	25223.4	182	3	61278.5	99	0	37	0	63	3	2	3.16	1	0	0	132	72.6667	99	32.36	104	1	0	19.063	0	1	3152.92	0	2	2
24668	111961	203	3	41981.3	99	0	34	0	50	3	3	1.12	6	0	3	123.672	69.4982	1	42.6	109.4	1	0	14.862	0	99	13995.1	0	2	1
24669	35047.7	200	3	85146.1	99	0	30	1	42	3	5	5	1	0	0	114	70	99	42.38	132.8	1	0	18.762	0	0	4380.97	0	2	2
24671	17428.2	116	3	19241.9	99	1	39	0	72	4	4	1.54	5	0	0	188	86	99	26.68	81.1	1	1	12.934	1	1	2178.53	0	1	1
24676	29593	193	3	35579.9	99	0	32	0	37	1	3	0.85	3	0	0	123.672	69.4982	1	42.65	110.4	10	0	21.84	0	99	3699.13	1	3	2
24687	24637.3	193	3	59854.5	99	0	32	1	61	3	4	5	1	0	0	129.333	76	1	29.54	114	3	0	20.497	0	0	3079.66	0	2	2
24688	35047.7	200	3	85146.1	99	0	30	1	40	3	5	3.63	1	0	0	107.333	77.3333	-1	27.87	97.1	1	0	46.278	0	0	4380.97	1	4	3
24693	17876.7	192	3	27274	99	1	37	1	43	4	4	5	1	0	0	126	67	99	27.71	97.3	3	0	41.431	0	0	2234.59	1	4	3
24701	175813	185	3	82173.9	99	0	35	0	33	3	5	5	1	0	0	107	74	99	44.46	122.4	1	0	16.337	0	0	21976.6	0	2	1
24702	65591.4	196	3	55341.3	99	0	31	0	71	3	3	1.92	1	0	0	142	70	-1	22.51	76.4	1	0	35.281	0	1	8198.92	1	4	3
24703	14507.1	22	3	13279.6	99	1	38	1	60	4	4	2.48	1	1	0	109	68	99	36.47	117.8	4	0	21.773	1	0	1813.39	1	3	2
24705	14243.1	60	3	11743.8	99	0	35	1	85	4	3	1.93	2	0	0	125	42	99	26.41	106.2	2	0	20.821	1	0	1780.39	0	2	2
24707	15733.7	153	3	24529.6	99	1	31	1	82	3	5	4.13	1	1	0	152	74	-1	24.86	98.6	1	0	18.018	1	1	1966.71	0	2	2
24708	3680.66	96	3	3846.99	99	0	38	1	70	1	1	0.88	1	0	0	138	70	-1	29.94	108.2	2	0	27.364	1	1	460.082	1	3	3
24710	21887.6	172	3	40578	99	0	30	1	66	3	3	1.92	1	0	0	118	60	-1	28.77	104.6	1	0	54.901	1	0	2735.95	1	4	3
24717	10673.8	196	3	14080.1	99	1	36	0	66	4	3	2.27	5	0	0	170	74.6667	99	26.46	90	1	0	9.638	0	1	1334.22	0	1	1
24719	22823.1	181	3	38687.5	99	1	41	0	31	4	4	0.82	1	0	0	125.333	73.3333	1	35.29	118.2	3	0	13.361	0	0	2852.88	0	1	1
24720	52324.2	187	3	70440.9	99	1	33	0	24	3	4	3.9	6	0	0	122	48	-1	26.61	99	2	0	15.739	0	0	6540.53	0	2	1
24721	153550	192	3	88273.2	99	1	37	0	58	3	3	5	1	0	0	123.672	69.4982	99	26.75	93.5	1	0	19.805	0	99	19193.7	0	2	2
24722	90213.4	183	3	82303.6	99	0	37	0	23	3	5	1.61	6	0	0	113.333	68	-1	23.29	85.8	2	0	7.238	0	0	11276.7	0	1	1
24723	5539.59	185	3	4363.45	99	0	40	1	78	1	1	0.66	1	1	0	199.333	72.6667	-1	25.2	96.5	3	1	7.658	1	1	692.448	0	1	1
24726	56534.6	191	3	26203.9	99	0	41	1	22	4	2	0.29	5	0	0	113.333	65.3333	1	17.19	66.2	2	0	12.576	0	0	7066.82	0	1	1
24730	41791.3	181	3	101529	99	1	29	1	45	3	2	5	1	0	0	104.667	64	-1	29.91	100.3	2	0	18.462	0	0	5223.91	0	2	2
24731	99205.8	201	3	29097.6	99	0	39	0	56	4	4	5	1	0	1	124	67	-1	27.48	88.6	1	0	14.029	0	0	12400.7	0	1	1
24733	69832.7	203	3	53754.9	99	0	34	0	48	2	3	0.83	1	0	0	129.333	80.6667	1	30.27	94.5	1	1	14.55	0	1	8729.08	0	1	1
24736	3698.66	192	3	8086.52	99	1	37	0	30	3	4	5	1	0	0	123	73	99	51.14	143.1	2	0	27.148	0	0	462.332	1	3	3
24742	22795.5	194	3	35539.3	99	1	42	0	83	3	2	1.77	2	0	0	130	72	99	31.32	102	1	1	18.623	0	1	2849.43	0	2	2
24745	23723.2	183	3	31294	99	0	37	0	55	4	5	5	1	0	0	113	79	99	18.76	78.6	1	0	8.128	0	0	2965.4	0	1	1
24746	54707.8	184	3	97441.2	99	0	35	1	47	3	3	3.63	1	0	0	123	80	99	23.09	90.8	1	0	39.289	0	1	6838.47	1	4	3
24751	36575.7	16	3	56028.3	99	0	37	0	76	3	4	1.5	5	0	0	144	9	99	25.66	88.8	2	1	10.385	1	1	4571.96	0	1	1
24752	195193	196	3	90104.6	99	0	31	0	54	3	3	4.47	1	0	1	113.333	76.6667	1	29.51	109	2	0	15.412	0	0	24399.2	0	2	1
24753	75549.3	189	3	28441.3	99	0	37	1	46	4	3	1.83	1	0	0	123.672	69.4982	99	43.07	144.8	2	0	12.137	0	99	9443.66	0	1	1
24755	28388.6	131	3	50502	99	1	37	0	79	3	3	2.23	2	0	0	169	59	-1	26.92	101	3	1	28.41	1	1	3548.57	1	3	3
24756	38053.8	182	3	83198.5	99	1	29	0	38	3	4	2.23	3	0	0	103.333	70	99	28.46	91.4	4	0	17.501	0	0	4756.72	0	2	2
24757	13235.3	192	3	20274.5	99	1	30	0	82	3	2	3.71	2	1	0	166	73.3333	-1	31.02	105	1	0	7.403	1	1	1654.41	0	1	1
24759	29969.6	96	3	53379.5	99	1	29	0	68	3	4	1.64	1	0	1	155.333	69.3333	1	32.21	115	1	1	16.041	1	1	3746.2	0	2	1
24760	5176.27	182	3	6968.5	99	0	33	0	25	3	4	5	1	0	0	118	41.3333	-1	31.67	106.7	2	0	20.303	0	0	647.034	0	2	2
24762	11305.2	202	3	31396	99	0	42	1	32	1	3	1.54	1	0	0	107.333	66.6667	-1	27.34	92	10	0	29.103	0	0	1413.15	1	3	3
24763	88305.7	45	3	84653.9	99	1	29	0	52	3	3	4.42	1	0	0	125.333	87.3333	-1	22.14	78	2	0	21.602	1	1	11038.2	1	3	2
24767	20430.8	193	3	9825.91	99	0	32	0	30	3	4	5	1	0	0	123.672	69.4982	99	31.06	101.8	1	0	21.013	0	99	2553.84	0	2	2
24768	3800.64	191	3	3021.6	99	0	40	1	70	1	1	2.4	1	0	0	184	68.6667	0	27.52	108.6	6	1	14.428	0	1	475.08	0	1	1
24773	23914.6	189	3	58098.9	99	1	32	0	61	3	3	2.23	2	0	0	117	72	99	22.11	79.3	2	0	24.439	0	0	2989.33	1	3	2
24776	51165.2	199	3	42415.4	99	0	30	0	73	3	4	2.58	2	0	0	156.667	39.3333	99	44.68	135	3	0	12.241	0	1	6395.66	0	1	1
24782	55976.2	185	3	75357.4	99	0	35	0	21	3	4	2.36	5	0	0	107	75	99	17.03	68.6	2	0	20.888	0	0	6997.03	0	2	2
24783	115846	184	3	31102.9	99	1	40	0	21	1	1	1.44	1	0	0	123.672	69.4982	99	24.71	86.4	4	0	36.48	0	99	14480.7	1	4	3
24784	21862.3	70	3	53112.8	99	1	38	0	69	3	2	3.71	1	0	0	126	86	-1	33.86	119	4	0	13.654	1	1	2732.78	0	1	1
24785	18561.3	123	3	28781	99	0	30	1	78	3	3	2.4	6	0	0	130.667	70.6667	-1	28.12	112.5	1	0	16.191	1	1	2320.16	0	2	1
24787	6088.17	183	3	14730.2	99	0	37	0	65	4	2	4.8	2	0	0	138	0	-1	39.31	127	4	1	20.54	0	1	761.021	0	2	2
24788	119570	197	3	68739.2	99	0	29	0	53	2	4	5	1	0	0	123.672	69.4982	99	27.42	94.7	2	0	40.555	0	99	14946.3	1	4	3
24789	35913.7	188	3	44595.5	99	0	38	1	29	1	3	0.97	6	0	0	123	59	1	32.2	110.2	6	0	23.296	0	0	4489.22	1	3	2
24791	2376.25	192	3	3693.46	99	1	34	1	68	1	1	3.28	2	0	0	121.333	61.3333	-1	23.91	83.6	2	0	12.231	0	0	297.031	0	1	1
24795	25466.5	86	3	21486.8	99	1	35	0	80	3	3	1.56	3	1	0	123.672	69.4982	-1	22.57	74.2	1	1	6.929	1	99	3183.31	0	1	1
24800	32142.9	198	3	27795.8	99	1	36	1	25	4	2	2.62	5	0	0	110	70.6667	1	23.61	81.2	3	0	30.855	0	0	4017.86	1	4	3
24805	35133	196	3	76812.7	99	0	31	0	39	3	5	3.8	1	0	0	108.667	63.3333	99	32.23	96.6	2	0	72.812	0	0	4391.63	1	4	3
24809	39792.2	189	3	96892.2	99	1	32	1	37	3	4	3.65	1	0	0	114.667	56.6667	1	24.81	85.9	3	0	36.086	0	0	4974.03	1	4	3
24811	11525.1	169	3	15203.1	99	0	31	0	61	4	2	0.74	4	0	1	148	66	1	49.53	154.4	3	0	18.937	1	1	1440.64	0	2	2
24812	13641.3	132	3	22963.7	99	0	34	0	77	4	1	0.84	3	0	0	123.672	69.4982	-1	36.23	98.8231	1	0	1.352	1	99	1705.16	0	1	1
24816	14379.7	126	3	4734.93	99	0	38	0	67	1	3	2.03	1	0	1	218	86.6667	99	23.15	84.3	1	1	13.549	1	1	1797.46	0	1	1
24817	81851.1	199	3	74674.6	99	1	36	1	21	2	4	2.72	5	0	0	120	84.6667	99	29.0633	98.8231	5	0	24.439	0	1	10231.4	1	3	2
24818	20258.2	198	3	26723.1	99	1	36	1	42	4	2	0.57	1	0	0	130	58	1	28.24	96.2	2	0	20.409	0	1	2532.27	0	2	2
24821	112064	201	3	52378.2	99	0	39	0	39	3	2	0.64	5	0	0	120.667	88.6667	0	34.33	112.3	4	0	33.855	0	1	14008	1	4	3
24823	32080.1	115	3	25304.2	99	1	31	1	85	3	3	4.13	1	1	0	149.333	0	99	21.31	88.7	4	0	23.318	1	1	4010.02	1	3	2
24824	40108.6	185	3	97441.2	99	0	35	1	47	3	3	3.25	1	0	0	129.333	70.6667	1	29.13	109.4	1	0	14.699	0	0	5013.58	0	2	1
24826	71337.6	198	3	29096	99	1	36	1	36	4	3	3.06	5	0	0	114.667	82	99	30.25	98.5	1	0	37.293	0	1	8917.2	1	4	3
24831	38922.2	202	3	94773.6	99	0	36	0	22	3	4	3.18	5	0	0	78	60	99	44.34	121	1	0	8.828	0	0	4865.27	0	1	1
24835	34809.3	80	3	84566.8	99	0	40	1	43	3	3	4	1	1	0	116.667	76.6667	-1	29.75	112.7	4	1	29.064	1	0	4351.16	1	3	3
24837	15852.6	71	3	13375.3	99	0	35	1	78	3	4	2	1	0	0	146.667	76	-1	21.45	88.2	4	0	43.771	1	1	1981.58	1	4	3
24839	12907.5	149	3	19692.6	99	0	36	1	61	4	2	5	1	0	0	128	64	-1	29.96	110.3	2	0	9.347	1	0	1613.44	0	1	1
24841	51354.7	199	3	112279	99	1	31	1	36	3	3	2.34	1	0	0	133.333	76.6667	1	25.11	91.7	5	0	53.801	0	1	6419.34	1	4	3
24844	55551.9	184	3	53254.6	99	0	35	0	62	3	4	3.87	3	0	0	108	67.3333	99	23.37	80.5	2	0	16.247	0	0	6943.98	0	2	1
24848	23794.6	37	3	14650.1	99	1	36	0	69	4	2	0.8	3	0	1	130	64	-1	42.44	130	1	1	31.739	1	1	2974.33	1	4	3
24854	16588.2	166	3	20599.3	99	1	35	0	85	4	1	2.19	2	1	0	118	44	99	31.62	101.2	2	0	29.872	1	0	2073.53	1	3	3
24860	50150.1	88	3	21967.3	99	1	41	1	66	3	4	2.64	1	0	1	119.333	72.6667	-1	27.48	106.8	2	0	27.249	1	0	6268.76	1	3	3
24862	37346	16	3	31509.9	99	0	30	0	79	3	3	0.85	2	0	0	138	72	1	24.38	92.5	1	1	19.66	1	1	4668.25	0	2	2
24863	155859	196	3	92794.4	99	0	31	1	33	3	3	0.43	3	0	0	110.667	70.6667	1	29.1	95.4	2	0	18.753	0	0	19482.3	0	2	2
24867	35474.1	193	3	86181.9	99	1	37	0	51	3	5	5	1	0	0	136	84	-1	21.13	80.5	2	0	9.924	0	1	4434.26	0	1	1
24868	6482.82	199	3	7794.35	99	1	31	0	26	1	1	0.82	1	0	0	123.672	69.4982	99	27.24	88.5	1	0	51.62	0	99	810.353	1	4	3
24871	8840.01	119	3	13487	99	0	35	0	69	4	1	1.47	1	0	0	137	82	99	28.43	80.4	2	0	3.54	1	1	1105	0	1	1
24872	90162.4	201	3	26445.1	99	0	39	1	58	4	3	5	1	0	1	130	54	99	33.48	112.5	1	1	30.731	0	1	11270.3	1	4	3
24876	45792.8	48	3	22984.7	99	1	34	1	58	1	2	0.99	1	0	0	161	71	-1	34.38	118.5	8	1	16.491	1	1	5724.1	0	2	1
24878	76429.7	196	3	45392.8	99	1	35	0	41	2	4	1.45	3	0	0	106	64.6667	0	25.67	93.7	2	0	7.021	0	0	9553.71	0	1	1
24879	13899.9	113	3	10580.5	99	1	41	1	76	4	4	2.18	1	1	1	115.333	58.6667	99	38.17	118.5	3	0	7.913	1	0	1737.48	0	1	1
24880	32916.1	199	3	15193.3	99	1	30	0	60	4	4	3.47	1	0	1	128	68	1	33.86	115.3	2	0	27.871	0	0	4114.51	1	3	3
24881	9024.53	181	3	25062.2	99	1	41	0	32	1	2	1.46	1	0	0	114.667	65.3333	99	31.76	91	1	0	21.92	0	0	1128.07	1	3	2
24883	141957	201	3	84517.6	99	0	39	0	32	3	4	1.33	1	0	0	104.667	72.6667	99	20.07	69.6	2	0	7.331	0	0	17744.6	0	1	1
24886	1756	194	3	4615.46	99	1	34	1	68	1	1	1.57	1	0	0	112	72.6667	99	30.7	113.3	1	0	20.679	0	0	219.5	0	2	2
24887	15913.6	191	3	24279	99	0	41	1	52	4	4	5	1	0	0	123.672	69.4982	99	25	98.8231	2	0	46.03	0	99	1989.2	1	4	3
24888	21388.6	198	3	51962.2	99	1	31	0	51	3	3	1.31	3	0	0	106	74.6667	1	25.41	98.9	1	0	12.647	0	0	2673.58	0	1	1
24889	15976.1	117	3	14289.2	99	0	31	1	73	4	3	0	1	1	0	144	78	-1	34.95	123.3	2	1	21.527	1	1	1997.01	1	3	2
24892	2767.82	60	3	3650.13	99	0	38	1	70	1	1	1.84	1	0	1	138	60	-1	28.7	111.3	4	0	11.763	1	1	345.977	0	1	1
24894	69808.2	185	3	57185	99	1	43	1	29	3	3	3.61	1	0	0	127.333	77.3333	1	22.55	85	3	0	37.63	0	0	8726.03	1	4	3
24897	10534.7	180	3	25488.3	99	1	41	0	42	4	4	1.49	1	0	0	120	64	-1	26.5	94.2	3	0	24.389	0	0	1316.83	1	3	2
24899	29066.4	195	3	51770.9	99	1	39	0	60	3	5	4.13	1	0	0	125	65	-1	22.68	75.8	1	0	88.871	0	0	3633.31	1	4	3
24900	7808.56	191	3	20524	99	1	34	0	58	1	1	4.95	1	0	0	168.667	90	-1	27.43	104.5	2	0	17.322	0	1	976.07	0	2	2
24902	31593.5	189	3	56271.9	99	0	33	0	68	3	4	4.32	1	0	0	124.667	78	99	24.04	81.5	2	0	19.328	0	0	3949.19	0	2	2
24903	46674.9	202	3	28737.2	99	0	33	0	40	4	5	5	1	0	0	145.333	94.6667	99	29.56	88.4	5	0	50.07	0	1	5834.37	1	4	3
24905	3753.26	37	3	3959.42	99	0	38	1	70	1	3	2.62	1	1	1	123.672	69.4982	-1	26.23	99	6	0	21.197	1	99	469.157	0	2	2
24906	77498	187	3	27492.2	99	0	38	0	51	1	3	5	1	0	0	132	78.6667	99	23.61	78	2	0	25.813	0	1	9687.24	1	3	2
24907	14606.8	184	3	29169.2	99	1	40	0	35	1	4	0.39	3	0	0	97.3333	65.3333	99	27.95	89.9	7	0	24.069	0	0	1825.85	1	3	2
24908	211808	200	3	71805.2	99	0	30	0	34	3	5	5	1	0	0	82.6667	61.3333	99	23.83	80.7	2	0	15.278	0	0	26476	0	2	1
24910	34180.6	191	3	74730.4	99	0	40	1	32	3	5	5	6	0	0	122.667	66.6667	99	28.5	97.9	5	0	28.886	0	0	4272.58	1	3	3
24911	83465.9	170	3	35006.9	99	0	33	1	74	3	3	1.79	1	1	0	134	66.6667	-1	26.45	99	2	1	16.723	1	1	10433.2	0	2	1
24912	32807.4	195	3	79884.6	99	1	39	0	34	3	5	5	1	0	0	106	63	-1	27.29	94	1	0	35.051	0	0	4100.93	1	4	3
24916	94787.6	190	3	33547.7	99	1	32	0	24	4	4	1.6	6	0	0	112.667	77.3333	99	40.31	115.2	2	0	9.464	0	0	11848.4	0	1	1
24917	12358.1	83	3	21984.5	99	1	40	0	83	3	4	5	2	1	0	185	71	99	30.14	101.3	1	0	16.069	1	1	1544.76	0	2	1
24921	123848	200	3	62469.5	99	0	30	0	24	3	5	4.96	1	0	0	98.6667	49.3333	99	25.84	84.8	1	0	25.385	0	0	15481	1	3	2
24922	1857.17	185	3	2232.89	99	1	43	0	20	1	2	2.23	1	0	0	114	50	99	31.68	104.1	3	0	11.196	0	0	232.146	0	1	1
24924	4243.06	190	3	7192.43	99	1	32	0	22	4	4	1.57	5	0	0	104.667	49.3333	-1	25.23	83.9	3	0	29.675	0	0	530.382	1	3	3
24928	42880.1	184	3	18586.6	99	1	38	1	44	1	1	0.57	1	0	0	130	85	-1	29.1	98.5	1	0	18.765	0	1	5360.01	0	2	2
24932	12770.1	99	3	22717.4	99	0	33	0	85	3	1	0.95	2	1	0	164	0	99	23.56	78.9	2	1	13.458	1	1	1596.26	0	1	1
24934	158876	184	3	76409.4	99	1	40	0	24	5	5	5	1	0	0	123.672	69.4982	99	20.35	73	1	0	23.697	0	99	19859.5	1	3	2
24935	23637.5	95	3	57425.7	99	1	32	1	67	3	4	4.54	1	0	1	107.333	41.3333	99	28.99	102.6	3	1	30.338	1	0	2954.69	1	3	3
24937	15594.6	154	3	13948	99	0	33	1	79	4	4	4.47	1	1	3	140.667	54.6667	-1	27.75	105	2	0	10.835	1	1	1949.32	0	1	1
24944	12017.9	143	3	18634.8	99	1	33	1	84	3	5	2.97	1	1	0	140	74	-1	26.02	97.2	2	1	14.515	1	1	1502.23	0	1	1
24953	23689.7	195	3	17565	99	1	39	1	47	1	5	2.32	1	0	0	132	76	-1	40.1	131.4	4	0	23.699	0	1	2961.21	1	3	2
24955	41295.5	198	3	100325	99	1	30	0	42	3	5	5	1	0	0	120	70	99	28.03	87.2	1	0	9.118	0	0	5161.94	0	1	1
24956	4883.92	187	3	3846.99	99	0	38	1	75	1	1	3.86	1	0	0	102	67.3333	99	27.83	109.3	1	0	45.121	0	0	610.49	1	4	3
24961	110716	182	3	48644	99	1	29	1	30	3	2	1.24	5	0	0	141.333	88.6667	1	29.34	101.6	1	0	39.006	0	1	13839.5	1	4	3
24964	19817.7	86	3	6525.54	99	1	39	0	69	1	3	4.45	2	0	0	139.333	72	-1	29.83	112.7	2	0	12.599	1	1	2477.21	0	1	1
24966	26866.1	140	3	47851.7	99	0	35	0	47	3	3	0.67	3	0	0	140	88	1	32.51	113	8	0	18.536	1	1	3358.26	0	2	2
24968	37139.9	200	3	21987.2	99	0	30	1	56	4	5	2.65	1	0	1	119.333	75.3333	99	25.98	99.7	2	0	76.653	0	0	4642.49	1	4	3
24971	14910.3	54	3	23119.8	99	1	29	0	81	3	1	2.64	2	0	0	174	44	99	26.21	97.7	1	1	12.473	1	1	1863.79	0	1	1
24972	31361.9	202	3	28003.1	99	0	40	1	32	1	2	1.07	6	0	0	114.667	78	0	27.53	91	2	0	10.193	0	0	3920.24	0	1	1
24975	1675.74	177	3	3143.56	99	1	34	1	85	1	2	0.91	1	1	0	124	62.6667	1	26.38	104.7	6	0	15.956	1	0	209.467	0	2	1
24977	54095.4	193	3	100289	99	0	32	0	40	3	4	5	1	0	0	109	66	99	19.14	66.7	2	0	44.479	0	0	6761.93	1	4	3
24978	86963.8	196	3	51776.1	99	0	31	1	33	3	2	1.08	3	0	0	116	70	1	21.7	89.2	4	0	18.792	0	0	10870.5	0	2	2
24979	72509.3	189	3	27894.7	99	0	40	1	32	1	2	1.59	5	0	0	136	62.6667	99	30.82	101.3	6	0	18.325	0	1	9063.67	0	2	2
24983	65004	199	3	26512.8	99	1	30	1	30	4	3	3.28	5	0	0	125	77	99	26.68	88	3	0	29.355	0	0	8125.5	1	3	3
24984	12532.5	186	3	34804.3	99	1	43	1	30	1	2	1.11	1	0	0	136.667	90.6667	0	23.04	87	4	0	73.547	0	1	1566.56	1	4	3
24987	3220.59	183	3	7841.97	99	1	38	0	30	2	5	5	1	0	0	107.333	69.3333	99	20.79	79.3	3	0	24.32	0	0	402.573	1	3	2
24989	5279.2	187	3	12825.4	99	1	33	0	61	5	5	5	1	0	0	129.333	74	-1	21.23	80.2	1	0	29.325	0	0	659.899	1	3	3
24991	31260.3	187	3	75944.8	99	1	33	0	54	3	5	5	1	0	0	126.667	63.3333	99	25.85	94.5	1	0	29.188	0	0	3907.54	1	3	3
24992	29573.5	199	3	33758.6	99	1	30	0	32	4	4	1.39	3	0	0	115.333	72.6667	-1	31.52	113.7	4	0	0	0	0	3696.69	0	1	1
24995	53175.9	201	3	71587.5	99	0	42	0	28	3	4	2.69	6	0	0	130.667	88	99	22.51	77.5	2	0	29.943	0	1	6646.99	1	3	3
24996	2700.31	191	3	5065.59	99	0	38	0	70	1	2	3.44	3	0	0	123.672	69.4982	99	27.84	90.5	1	0	5.524	0	99	337.539	0	1	1
24997	38321.9	202	3	83784.8	99	0	42	1	35	3	5	5	5	0	0	104	73.3333	99	27.98	109	1	0	20.451	0	0	4790.24	0	2	2
24999	338853	198	3	127057	99	1	31	1	42	3	5	5	1	0	0	168.667	96.6667	-1	31.05	110.2	2	0	23.25	0	1	42356.7	1	3	2
25000	2570.81	181	3	6259.8	99	1	41	0	25	3	2	2.78	6	0	0	106.667	64	-1	33.32	110.9	3	0	15.752	0	0	321.351	0	2	1
25001	46286.5	188	3	82441.9	99	0	29	1	45	3	4	5	1	0	0	112	68.6667	99	34.12	116.4	4	0	9.791	0	0	5785.81	0	1	1
25004	8744.77	194	3	22984.7	99	1	34	1	51	1	1	4.13	1	0	0	123.672	69.4982	0	32.98	109.6	6	0	28.397	0	99	1093.1	1	3	3
25006	1914.52	191	3	5032.11	99	1	34	0	67	1	1	4.24	1	0	0	132.667	66	99	33.64	109.5	1	1	22.768	0	1	239.315	1	3	2
25007	84336.9	103	3	64919.8	99	0	37	0	63	3	3	2.8	3	0	0	123.672	69.4982	99	20.96	98.8231	1	1	17.104	1	99	10542.1	0	2	2
25009	19875.8	198	3	39691	99	1	31	0	24	1	4	2.23	6	0	0	110.667	66	99	20.56	75.1	1	0	23.177	0	0	2484.47	1	3	2
25011	52228.5	202	3	126886	99	0	36	1	46	2	4	3.4	5	0	1	128	84.6667	99	26.89	94.1	12	0	11.26	0	1	6528.56	0	1	1
25013	19469.8	182	3	47300.5	99	1	29	0	42	3	3	1.11	4	0	0	100.667	76.6667	1	25.08	95.3	3	0	25.967	0	0	2433.72	1	3	2
25014	13137.3	183	3	29166.3	99	1	38	1	33	4	2	1.86	1	0	0	123.672	69.4982	99	56.11	154.6	2	0	19.279	0	99	1642.16	0	2	2
25018	112349	182	3	33776.3	99	0	37	1	22	1	3	1.91	6	0	0	111	53	99	22.83	83.6	4	0	17.152	0	0	14043.6	0	2	2
25019	2312.44	184	3	2780.26	99	1	40	0	34	1	3	1.86	1	0	0	117.333	60	99	35.16	113.4	1	0	15.604	0	0	289.055	0	2	1
25023	67705.6	202	3	125521	99	0	36	1	46	3	5	5	1	0	0	109.333	76	99	27.65	98.8	4	0	48.987	0	0	8463.2	1	4	3
25026	35062.5	182	3	76658.5	99	1	29	0	20	3	4	5	5	0	0	108.667	73.3333	99	26.59	100.2	7	0	13.288	0	0	4382.81	0	1	1
25029	177307	197	3	101776	99	1	35	0	40	2	4	1.41	1	0	0	109.333	56.6667	1	22.35	79.8	2	0	17.984	0	0	22163.4	0	2	2
25032	80843.8	181	3	50549	99	1	41	0	60	3	4	5	3	0	0	160	84.6667	-1	22.02	78	1	0	27.53	0	1	10105.5	1	3	3
25033	26532.7	194	3	30050.8	99	1	42	0	32	4	4	5	3	0	0	123.672	69.4982	0	63.42	144.6	1	0	12.041	0	99	3316.59	0	1	1
25034	25170	192	3	28731.9	99	1	37	1	29	4	4	5	1	0	0	121	74	99	22.6	89	3	0	41.849	0	0	3146.25	1	4	3
25039	63647.2	127	3	52762.8	99	0	39	0	77	3	4	4	1	0	0	149.333	80	99	24.52	85.7	1	1	11.655	1	1	7955.9	0	1	1
25041	94402.2	198	3	77331.7	99	1	36	0	24	3	5	3.34	5	0	0	100.667	56	99	23.25	82	2	0	14.15	0	0	11800.3	0	1	1
25042	66946	202	3	41217.8	99	0	36	0	49	4	2	1.29	2	0	0	116.667	59.3333	99	28.56	93.7	1	0	29.441	0	0	8368.26	1	3	3
25043	43346.6	105	3	21507.4	99	0	31	0	85	4	2	1.44	1	0	0	133.333	58	-1	28.99	102	2	0	7.042	1	1	5418.33	0	1	1
25045	266121	193	3	116569	99	1	37	0	40	3	4	3.96	1	0	0	130	80.6667	99	30.3	101.2	3	0	42.675	0	1	33265.2	1	4	3
25052	23827.6	185	3	31431.6	99	1	43	0	58	4	2	1.84	3	0	0	126	82	-1	38.71	121.2	3	0	30.355	0	1	2978.45	1	3	3
25054	12266.2	188	3	5714.76	99	0	38	0	64	1	1	0.43	4	0	0	140	88	99	43.74	121.1	3	0	12.738	0	1	1533.28	0	1	1
25060	40132.5	198	3	54027.9	99	1	31	1	29	3	4	2.34	6	0	0	117	76	99	24.64	94.1	1	0	31.47	0	0	5016.56	1	4	3
25061	21090.5	183	3	35750.7	99	0	33	0	32	4	4	3.6	1	0	0	148	99.3333	99	34.44	103.9	1	0	6.957	0	1	2636.32	0	1	1
25062	69670.1	193	3	93792.6	99	0	32	1	27	5	4	1.17	1	0	0	131	82	99	24.99	82	12	0	25.325	0	1	8708.76	1	3	2
25064	28519.6	187	3	50796.9	99	1	37	1	66	3	4	4.13	4	0	0	112.667	64	-1	29.28	105.6	2	0	13.867	0	0	3564.95	0	1	1
25067	7576.69	202	3	17160.5	99	0	42	1	59	1	1	2.4	1	0	1	107.333	70.6667	1	21.59	91.8	1	0	36.69	0	0	947.086	1	4	3
25068	1860.16	191	3	4889.22	99	1	34	0	69	1	1	1.19	1	0	0	170	78.6667	1	24.93	85.6	3	0	13.357	0	1	232.519	0	1	1
25071	20170.3	119	3	31446.6	99	1	41	1	79	3	3	2.79	1	0	0	196	40	-1	21.86	91.5	1	1	11.638	1	1	2521.29	0	1	1
25074	27864.4	193	3	12151	99	1	41	0	62	4	2	0.96	3	1	1	127.333	61.3333	-1	27.99	97.2	1	0	22.565	1	0	3483.05	1	3	2
25076	93991.6	188	3	90104.6	99	0	31	0	51	3	5	3.98	1	0	0	122.667	76	99	31.43	96.6	1	0	25.057	0	0	11748.9	1	3	2
25081	25720.4	85	3	45811.2	99	0	40	1	65	3	4	1.34	3	0	1	94	54	-1	34.69	126.4	2	1	28.392	1	0	3215.05	1	3	3
25084	11298.1	194	3	17560.9	99	1	39	1	53	1	5	5	3	0	0	130	60	1	31.45	106.3	3	0	13.905	0	1	1412.26	0	1	1
25085	18518.1	188	3	4491.49	99	0	38	0	21	1	4	1.33	5	0	0	108	54.6667	99	27.93	98.9	1	0	37.057	0	0	2314.76	1	4	3
25088	6195.52	195	3	13519.6	99	1	39	1	79	4	2	2.28	1	0	0	149	65	99	32.74	110.5	2	0	7.762	0	1	774.439	0	1	1
25090	162821	202	3	71536.7	99	0	34	0	22	3	3	0.27	3	0	0	108	64.6667	1	44.6	118.8	2	0	10.712	0	0	20352.6	0	1	1
25095	9960.46	124	3	3650.13	99	0	38	1	80	1	1	4	6	0	0	155	76	-1	24.2	97.4	5	0	13.069	1	1	1245.06	0	1	1
25096	28254.2	136	3	68641.5	99	1	31	0	65	3	4	3.28	1	0	0	118	63	1	32.18	117	1	0	18.129	1	0	3531.77	0	2	2
25099	1940.11	184	3	3015.56	99	1	40	1	64	1	1	0.83	1	0	0	122.667	72	99	36.72	116	1	0	16.761	0	0	242.514	0	2	1
25100	3058.21	194	3	4753.44	99	1	34	0	63	1	2	1.54	1	0	0	140.667	65.3333	99	34.8	104.5	1	0	13.729	0	1	382.276	0	1	1
25102	13542.8	110	3	21113.9	99	1	35	0	84	2	3	5	1	0	1	150	63.3333	99	23.54	87.5	1	0	18.303	1	1	1692.85	0	2	2
25105	25107.6	188	3	28436.7	99	0	33	1	36	4	3	0.77	5	0	0	114.667	62	1	21.26	81.9	6	0	17.281	0	0	3138.45	0	2	2
25106	17448.8	187	3	26621.1	99	1	33	0	47	4	2	2.32	2	0	0	116	78.6667	-1	37.32	111.3	2	0	14.249	0	0	2181.1	0	1	1
25107	49220.4	193	3	23579.7	99	0	32	0	48	1	5	3.98	1	0	1	161	68	99	33.62	95.8	1	1	8.059	0	1	6152.55	0	1	1
25110	80924.8	183	3	27510.9	99	1	38	1	22	4	5	5	5	0	0	104	72.6667	99	32.53	109.4	6	0	100.343	0	0	10115.6	1	4	3
25114	2372.82	186	3	4738.42	99	1	43	0	28	1	1	2.4	1	0	0	104	56	99	27.42	104.1	3	0	22.866	0	0	296.603	1	3	2
25119	70759.1	188	3	42025	99	0	31	1	40	3	3	0.64	3	0	0	116.667	79.3333	1	21.25	82.6	3	0	27.116	0	0	8844.89	1	3	3
25122	202861	187	3	68772	99	1	33	0	22	3	5	4.59	5	0	0	107	72	99	24.59	86	1	0	10.133	0	0	25357.6	0	1	1
25123	44655.4	134	3	34374.3	99	0	34	0	65	3	2	1.6	2	0	0	137.333	0	-1	24.33	99.3	2	1	13.126	1	1	5581.92	0	1	1
25130	50763.4	193	3	110986	99	0	32	1	38	3	3	1.54	1	0	0	111.333	74	99	36.61	116.4	3	0	38.082	0	0	6345.42	1	4	3
25131	11879.5	194	3	14752	99	1	37	1	73	4	3	1.44	1	0	0	146	92	99	29.05	100.8	1	0	8.161	0	1	1484.94	0	1	1
25135	8107.08	2	3	4069.17	99	0	38	1	68	1	1	0.68	5	0	1	123.672	69.4982	99	33.34	123.3	6	1	11.651	1	99	1013.38	0	1	1
25141	55419.3	37	3	53127.5	99	0	31	1	64	3	4	3.32	1	0	0	139.333	91.3333	-1	32.58	118.2	1	0	15.829	1	1	6927.41	0	2	1
25146	2627.08	179	3	5832.41	99	1	41	0	22	4	3	4.45	5	0	0	104	40	-1	23.59	96.5	3	0	25.518	0	0	328.385	1	3	2
25148	17440.5	159	3	13756.8	99	0	39	1	75	3	3	2.4	1	0	0	172	82	-1	27.44	103.6	1	0	37.282	1	1	2180.07	1	4	3
25149	23040.8	194	3	30393.7	99	1	37	0	42	4	3	1.86	1	0	0	159.333	77.3333	99	36.7	113	2	0	38.874	0	1	2880.1	1	4	3
25150	65706.4	189	3	88456.6	99	0	33	1	36	3	3	2.8	5	0	0	107.333	57.3333	1	23.91	93	12	0	30.875	0	0	8213.3	1	4	3
25151	94059.9	184	3	29169.2	99	1	40	0	30	1	3	3.28	1	0	0	101.333	46.6667	99	19.9	70.4	1	0	10.984	0	0	11757.5	0	1	1
25154	34179.2	202	3	63365.8	99	0	36	1	64	3	1	3.2	1	0	0	119.333	65.3333	0	32.27	110.8	3	0	25.401	0	0	4272.4	1	3	2
25156	81762.9	198	3	27795.8	99	1	36	1	22	4	4	2.03	5	0	0	120.667	62	99	23.98	89.9	1	0	33.343	0	0	10220.4	1	4	3
25158	46150.3	197	3	13015.6	99	1	35	0	61	4	3	5	1	0	0	113.333	68	99	31.33	108	1	0	14.26	0	0	5768.79	0	1	1
25161	51461.9	181	3	32177.5	99	1	29	0	68	3	1	1.02	1	0	0	133.333	60.6667	99	30.97	99.2	3	0	14.989	0	1	6432.74	0	2	1
25165	17228.7	182	3	41951	99	1	29	1	23	3	3	1.29	5	0	0	124	82	0	23.08	86.2	6	0	19.417	0	1	2153.58	0	2	2
25166	17695.1	187	3	43086.6	99	0	29	0	31	2	4	1.39	1	0	0	100.667	70	99	28.57	88.3	2	0	19.293	0	0	2211.88	0	2	2
25167	25152.8	124	3	39001.7	99	1	29	1	75	3	5	5	1	1	0	177	0	-1	26.07	113.5	4	1	27.325	1	1	3144.1	1	3	3
25169	47361.2	105	3	87804.2	99	1	30	1	53	5	3	5	1	0	1	143	84	1	42.52	136.8	2	0	50.534	1	1	5920.15	1	4	3
25173	12002.9	201	3	7146.21	99	0	39	0	29	3	5	5	1	0	0	111	70	99	32.05	105.4	2	0	20.69	0	0	1500.36	0	2	2
25175	15364.5	185	3	19079.7	99	0	35	0	70	4	1	1.46	2	0	0	131	41	-1	26.33	95.7	3	0	15.452	0	1	1920.56	0	2	1
25176	114471	197	3	88116.4	99	1	35	1	56	3	4	5	1	0	1	111.333	70.6667	-1	28.08	112.6	6	0	44.755	0	0	14308.9	1	4	3
25180	6119.94	118	3	4326.81	99	1	34	0	79	1	1	2.97	2	0	0	153.333	56	99	28.16	97.3	1	0	18.905	1	1	764.992	0	2	2
25192	34130.2	200	3	53210.8	99	0	39	0	73	3	3	5	1	0	0	162.667	62	99	24.12	81.5	1	0	20.755	0	1	4266.28	0	2	2
25195	6580.12	181	3	17295.1	99	1	41	0	50	1	4	5	6	0	0	126.667	74	-1	39.16	114.6	1	0	8.228	0	0	822.515	0	1	1
25197	17568.6	70	3	27390.3	99	0	32	0	85	3	3	0.88	2	0	0	147	55	99	19.94	79.5	1	0	13.657	1	1	2196.07	0	1	1
25198	232071	200	3	101963	99	0	39	1	32	3	3	1.91	1	0	0	124.667	66.6667	99	33.88	114.2	2	0	39.314	0	0	29008.9	1	4	3
25199	11937.8	187	3	26503.4	99	1	33	1	37	4	1	1.64	5	0	0	119.333	58.6667	1	22.67	89.5	7	0	21.442	0	0	1492.23	1	3	2
25201	63023.8	191	3	29211.7	99	0	41	0	20	4	4	0.29	5	0	0	107	65	99	26.62	97.5	6	0	14.342	0	0	7877.97	0	1	1
25212	73150.3	200	3	32042.1	99	0	30	1	50	3	4	1.22	5	0	0	106.667	67.3333	99	18.76	80.9	3	0	16.883	0	0	9143.78	0	2	2
25217	46103.6	26	3	38219.3	99	1	32	1	74	3	4	2.06	1	0	0	136	64	-1	25.64	104.4	2	0	33.339	1	1	5762.95	1	4	3
25219	36445.1	65	3	49063.8	99	0	34	1	20	3	3	0.66	4	0	0	119	63	1	23.17	89.1	5	0	10.829	1	0	4555.63	0	1	1
25220	28133.5	180	3	32114.8	99	1	41	0	30	4	4	0.74	5	0	0	142	70	-1	21.31	74.5	1	0	14.524	0	1	3516.69	0	1	1
25221	55714.9	200	3	75005.7	99	0	30	1	27	3	3	1.96	1	0	0	100.667	51.3333	1	26.05	89.4	3	0	11.118	0	0	6964.37	0	1	1
25222	13616.9	196	3	33081.4	99	0	31	0	69	3	3	3.1	1	0	0	122.667	71.3333	99	26.08	93.4	4	0	11.951	0	0	1702.12	0	1	1
25223	8672.32	110	3	4049.8	99	1	34	0	65	1	1	0.66	1	0	1	170.667	70	99	28.68	92.7	1	1	13.998	1	1	1084.04	0	1	1
25229	15205.8	198	3	33758.6	99	1	30	0	33	4	5	4.36	1	0	0	141.333	78	99	26.05	95.7	13	0	18.016	0	1	1900.72	0	2	2
25231	4356.91	150	3	11451.7	99	1	31	1	69	1	4	2.64	1	0	1	164	92	-1	36.24	128	1	1	16.632	1	1	544.614	0	2	1
25232	67125.7	203	3	61240.3	99	0	34	0	23	3	5	3.6	5	0	0	123.672	69.4982	99	20.06	73	2	0	10.469	0	99	8390.72	0	1	1
25233	30545.4	193	3	66782.6	99	0	32	1	37	3	5	5	1	0	0	110	60	99	23.68	89.1	1	0	45.322	0	0	3818.17	1	4	3
25234	80202.3	94	3	40007.3	99	0	33	1	78	3	2	1.12	1	0	1	142.667	66.6667	99	30.83	108.1	1	1	6.365	1	1	10025.3	0	1	1
25239	51697.1	193	3	125594	99	0	32	1	46	3	3	1.76	6	0	0	160	93	99	23.7	103.3	6	0	29.878	0	1	6462.13	1	3	3
25241	12301.6	61	3	29885.8	99	0	43	1	54	2	1	1	4	0	0	105.333	74	1	23.04	85	6	0	24.195	1	0	1537.7	1	3	2
25245	197729	200	3	86873.9	99	0	30	0	31	3	5	5	1	0	0	121.333	64	99	27.09	100.4	1	1	20.476	0	0	24716.1	0	2	2
25246	34845.2	182	3	84653.9	99	1	29	0	55	3	4	4.59	1	0	0	158	80.6667	99	29.68	96.2	1	0	21.661	0	1	4355.64	1	3	2
25247	9241.55	75	3	24290.4	99	1	31	1	51	1	1	0.06	3	1	1	104.667	68.6667	0	32.31	118.2	12	1	5.397	1	0	1155.19	0	1	1
25248	41639.6	190	3	37180	99	1	32	1	38	1	2	2.28	3	0	0	98	52	1	30.5	104.1	1	0	16.626	0	0	5204.95	0	2	1
25250	5126.9	193	3	3801.4	99	1	34	1	67	1	1	2.09	1	0	0	120	72	-1	26.43	94.4	2	0	18.221	0	0	640.863	0	2	2
25254	42449.4	203	3	33545.2	99	0	36	1	42	4	5	4.09	1	0	0	119.333	78	-1	32.25	114.7	4	0	32.46	0	0	5306.18	1	4	3
25255	25150.5	203	3	61240.3	99	0	34	0	21	3	4	3.6	5	0	0	110	69	99	20.94	72.1	3	0	29.785	0	0	3143.82	1	3	3
25258	160067	15	3	60019.1	99	1	34	1	69	3	4	1.98	1	0	0	102	63.3333	-1	21.35	92.6	1	1	19.023	1	0	20008.4	0	2	2
25262	27862.8	191	3	67844.6	99	0	41	1	26	2	3	2.58	5	0	0	142	70.6667	99	29.45	93.3	10	0	37.301	0	1	3482.85	1	4	3
25263	9843.87	191	3	27337.7	99	0	41	0	20	1	2	0.64	1	0	0	110	48	99	23.68	85.5	1	0	10.645	0	0	1230.48	0	1	1
25264	25444.1	70	3	21467.9	99	0	30	1	85	3	5	0.2	1	0	0	177.333	68	99	30.41	111.6	1	1	21.927	1	1	3180.51	1	3	2
25265	21907.7	199	3	25007.9	99	1	30	1	23	4	3	5	5	0	0	114	74	99	22.86	77.4	3	0	72.272	0	0	2738.46	1	4	3
25266	28092.2	186	3	68403.2	99	1	43	1	38	3	5	5	5	0	0	104	70	-1	24.15	82.6	5	0	23.283	0	0	3511.53	1	3	2
25269	101054	187	3	77787.8	99	1	33	0	56	3	4	5	1	0	0	124.667	75.3333	-1	33.88	110.2	1	0	19.881	0	0	12631.7	0	2	2
25273	26601.5	194	3	45092.3	99	1	42	1	25	4	4	2.15	5	0	0	120	66.6667	1	28.02	92.5	2	0	32.027	0	0	3325.18	1	4	3
25277	60609.2	189	3	81594.5	99	0	33	0	22	3	3	1.75	1	0	0	103.333	74	99	26.94	88.3	3	0	19.506	0	0	7576.15	0	2	2
25279	13074.1	196	3	29026	99	0	31	1	20	4	4	0.13	5	0	0	90	60	99	20.8	77.2	1	0	36.82	0	0	1634.26	1	4	3
25286	6193.55	194	3	5355.93	99	1	42	0	23	4	4	4.26	5	0	0	99.3333	50.6667	99	34.12	116.2	4	0	17.003	0	0	774.194	0	2	2
25288	10794.9	103	3	16536.1	99	1	42	1	76	3	1	1.12	1	0	1	102	68	99	22.4	94.7	3	1	5.259	1	0	1349.36	0	1	1
25289	84166.1	199	3	68946.6	99	1	30	1	27	3	5	5	5	0	0	113.333	66.6667	99	23.14	86.3	5	0	63.486	0	0	10520.8	1	4	3
25290	13223.4	35	3	20504	99	0	39	1	82	3	2	2.32	1	1	0	139	73	-1	16.78	72.9	1	0	15.953	1	1	1652.92	0	2	1
25298	12366.4	199	3	29920.1	99	1	30	0	48	4	4	2.89	5	0	0	174	91.3333	1	49.76	127.8	2	0	21.478	0	1	1545.8	1	3	2
25299	28193.2	54	3	27027.3	99	0	40	0	64	3	2	1.24	3	0	0	142.667	62	1	24.31	100.2	3	0	20.235	1	1	3524.15	0	2	2
25301	137985	187	3	41483.4	99	0	38	0	30	1	4	2.68	1	0	0	117	60	99	42.02	116.6	3	0	45.187	0	0	17248.1	1	4	3
25302	15702.6	184	3	31357.4	99	1	40	1	28	1	3	1.62	1	0	0	114	73.3333	99	28.07	99.1	6	0	29.36	0	0	1962.82	1	3	3
25305	6582.92	180	3	17302.5	99	1	41	1	56	1	1	0.16	1	0	0	102.667	61.3333	99	26.97	91.5	2	0	5.077	0	0	822.866	0	1	1
25309	14460.6	194	3	5897.98	99	1	42	1	24	4	3	0.63	5	0	0	128	74	99	29.0633	98.8231	2	0	14.008	0	0	1807.58	0	1	1
25311	14585.1	199	3	35433.4	99	1	30	1	49	3	3	0.95	6	0	0	133.333	83.3333	1	29.41	109.3	4	0	28.182	0	1	1823.13	1	3	3
25316	80045.1	181	3	46016.7	99	1	30	1	65	3	5	0.83	1	1	0	148	70	-1	32.67	120.1	3	1	22.032	1	1	10005.6	1	3	2
25317	24728.2	184	3	29730.9	99	1	40	0	21	1	2	0.64	5	0	0	106	54	99	21.39	68.3	3	0	10.386	0	0	3091.02	0	1	1
25319	15161.7	200	3	6661.42	99	0	30	0	39	3	3	1.24	1	0	0	112	55.3333	-1	38.23	129.7	1	0	16.327	0	0	1895.21	0	2	1
25325	89429.6	152	3	80490	99	1	42	0	77	3	2	1.94	2	0	0	154.667	80.6667	-1	23.76	89.6	1	0	16.509	1	1	11178.7	0	2	1
25326	63974.7	203	3	29901.4	99	0	33	0	20	5	4	1.42	5	0	0	124	68	99	52.81	128	5	0	16.229	0	0	7996.83	0	2	1
25330	163110	23	3	68641.5	99	1	31	0	68	3	4	1.34	2	1	0	101	61	1	18.81	81.6	3	1	13.287	1	0	20388.8	0	1	1
25337	43498.2	193	3	105916	99	0	32	0	33	3	3	2.27	1	0	0	113.333	66.6667	99	27.47	96.6	2	0	15.775	0	0	5437.28	0	2	1
25339	131097	200	3	61273.9	99	0	34	1	20	3	4	2.23	5	0	0	110.667	59.3333	1	31.18	104.6	3	0	25.497	0	0	16387.1	1	3	2
25345	10520.1	193	3	23355.9	99	1	42	1	26	4	2	0.72	5	0	0	108.667	60.6667	99	27.71	94.9	4	0	53.51	0	0	1315.02	1	4	3
25348	2596.48	59	3	3313.1	99	1	34	1	75	1	1	1.9	1	0	0	123.672	69.4982	-1	26.22	103.5	2	1	23.013	1	99	324.561	1	3	2
25349	11721.5	136	3	4326.81	99	1	34	0	83	1	1	1.45	1	0	0	141.333	74.6667	99	21.18	79.2	1	0	8.457	1	1	1465.19	0	1	1
25350	86206.6	203	3	43002.4	99	0	34	0	73	3	2	1.61	2	0	0	150.667	60	99	23.98	89.6	1	0	19.47	0	1	10775.8	0	2	2
25354	75544.7	20	3	22579.6	99	0	37	1	80	3	5	3.6	1	1	0	116	36	-1	28.04	96.7	4	0	20.36	1	0	9443.09	0	2	2
25355	28512.7	191	3	62338.6	99	0	40	0	20	3	4	0.54	5	0	0	103.333	59.3333	99	24.04	76.7	2	0	10.261	0	0	3564.09	0	1	1
25356	146288	189	3	73788.6	99	0	33	0	25	3	3	1.28	5	0	0	108.667	62.6667	0	18.72	71.4	2	0	6.26	0	0	18286	0	1	1
25357	23831.6	181	3	27204.2	99	1	41	0	27	4	3	1.08	1	0	0	140.667	92	99	31.05	93.5	2	0	11.004	0	1	2978.95	0	1	1
25360	24924.2	181	3	60551.7	99	1	31	1	61	3	5	5	1	0	0	120.667	69.3333	99	28.46	109.9	2	0	49.951	1	0	3115.53	1	4	3
25364	14854.4	182	3	32978.5	99	0	37	0	29	4	4	1.36	1	0	0	124	94	99	41.02	125.4	1	0	24.842	0	1	1856.8	1	3	2
25365	49157.2	196	3	87555	99	0	31	0	56	3	4	4	1	0	0	128	82	99	29.07	94.2	1	0	40.067	0	1	6144.65	1	4	3
25367	77988.8	199	3	26512.8	99	1	30	1	32	4	2	0.46	1	0	0	123.672	69.4982	0	23.66	91	3	0	23.523	0	99	9748.6	1	3	2
25371	6640.39	195	3	15039.8	99	1	42	1	59	1	3	4.89	1	0	0	142	96	99	26.17	97.2	1	0	23.187	0	1	830.049	1	3	2
25372	10797.7	199	3	8845.19	99	1	31	0	24	3	4	1.31	4	0	0	104	67.3333	99	25.75	88.6	3	0	7.922	0	0	1349.71	0	1	1
25373	9435.56	168	3	26203.7	99	0	40	1	28	1	3	1.27	1	0	0	106	71	99	30.16	98.2	10	0	30.396	1	0	1179.45	1	3	3
25374	17294.3	198	3	26385.4	99	1	36	1	41	4	2	3.71	5	0	0	117.333	67.3333	99	27.14	91	1	0	57.851	0	0	2161.79	1	4	3
25375	13233.2	201	3	26426.1	99	0	42	0	37	1	2	0.59	1	0	0	104	66	99	20.02	74.7	3	0	37.914	0	0	1654.15	1	4	3
25376	9226.24	39	3	16413.1	99	0	29	1	81	3	2	2.4	1	0	0	134	67.3333	99	26.1	96.3	2	0	20.075	1	1	1153.28	0	2	2
25378	20383.7	184	3	24507.5	99	1	43	0	27	1	1	0.8	6	0	0	118	72	0	40.24	115.8	6	0	35.284	0	0	2547.96	1	4	3
25383	59211.2	198	3	27444.6	99	1	36	1	26	4	5	3.34	5	0	0	113.333	58.6667	99	25.19	95	1	0	28.207	0	0	7401.4	1	3	3
25384	35057.8	188	3	32091.3	99	0	33	0	52	4	4	0.15	6	0	0	97.3333	60	99	27.33	85	1	0	2.806	0	0	4382.22	0	1	1
25386	129704	15	3	21352.7	99	1	33	0	85	3	3	4.37	2	0	0	113.333	61.3333	-1	28.58	103.1	2	1	7.605	1	0	16213	0	1	1
25387	155920	189	3	120022	99	0	37	0	41	3	4	2.15	3	0	0	104.667	60.6667	0	24.57	86.8	2	0	35.756	0	0	19489.9	1	4	3
25390	57572.7	201	3	77506.6	99	0	39	0	28	3	4	1.28	1	0	0	107.333	71.3333	-1	22.43	86.2	1	0	18.891	0	0	7196.59	0	2	2
25392	38610.6	196	3	84415.8	99	0	31	0	37	3	4	2.47	6	0	0	106	68	1	27.2	88	8	0	34.269	0	0	4826.32	1	4	3
25397	104399	196	3	60017.4	99	0	31	0	68	3	3	1.56	1	0	0	102.667	54.6667	-1	25.98	85.3	2	0	23.324	0	0	13049.9	1	3	2
25399	24916.8	199	3	46193.9	99	1	36	1	60	3	5	5	1	0	0	122.667	72.6667	-1	23.99	95.5	1	1	30.577	0	0	3114.6	1	4	3
25401	181489	114	3	64639.4	99	1	31	1	68	3	1	1.98	1	0	0	121.333	74.6667	-1	31.88	115	4	1	20.008	1	0	22686.1	0	2	2
25402	68585	193	3	92331.9	99	1	37	1	36	5	3	3.97	1	0	0	123.672	69.4982	99	37.9	118.2	1	0	22.886	0	99	8573.13	1	3	2
25405	2767.82	50	3	3650.13	99	0	38	1	73	1	1	0.45	5	0	1	136	64	1	26.72	117.6	3	0	41.543	1	1	345.977	1	4	3
25407	14680.2	188	3	6449.86	99	0	29	0	34	3	5	5	1	0	0	93	59	99	22.08	86.1	2	0	21.639	0	0	1835.02	1	3	2
25410	6281.55	70	3	15198	99	1	36	0	64	4	4	1.51	3	0	1	152	64.6667	-1	34.08	112.2	3	1	9.756	1	1	785.194	0	1	1
25412	2889.12	181	3	7034.87	99	1	41	0	31	3	5	5	1	0	0	101.333	30.6667	-1	39.22	120.8	2	0	23.899	0	0	361.14	1	3	2
25413	6897.43	191	3	15622	99	0	40	1	55	1	4	4.77	1	0	0	125.333	83.3333	-1	35.25	107.3	3	0	32.267	0	1	862.178	1	4	3
25415	102017	203	3	49063.8	99	0	34	1	28	3	3	2.55	6	0	0	116	75	0	29.73	103	5	0	19.731	0	0	12752.1	0	2	2
25416	55752.8	191	3	103362	99	1	37	1	42	3	5	2.79	1	0	0	120	76	99	32.5	109.9	1	0	21.572	0	0	6969.1	1	3	2
25419	45580.4	193	3	110986	99	0	32	1	37	3	3	3.25	1	0	0	114	68	-1	24.56	91.1	1	0	25.761	0	0	5697.54	1	3	2
25425	266121	194	3	116569	99	1	37	0	44	3	3	4.13	1	0	3	122	76.6667	99	26.79	88.6	1	0	14.998	0	0	33265.2	0	2	1
25427	70847.9	186	3	42077.7	99	1	33	1	67	3	5	2.62	1	0	0	108	49.3333	-1	31.16	123	1	0	35.354	0	0	8855.98	1	4	3
25431	152696	185	3	90688.9	99	0	35	1	51	3	5	5	1	0	0	123.672	69.4982	99	33.03	101.6	2	0	21.99	0	99	19087	1	3	2
25439	16848.4	182	3	33645.5	99	0	37	1	25	1	1	1.33	5	0	0	106	46	-1	22.24	80.1	5	0	30.388	0	0	2106.05	1	3	3
25440	1678.39	171	3	3801.4	99	1	34	1	64	1	3	1.51	1	0	1	112.667	72.6667	0	28.31	102	3	0	28.512	1	0	209.799	1	3	3
25441	28403.3	191	3	34149.6	99	1	34	0	20	1	3	0.36	5	0	0	98	59.3333	-1	25.76	93	4	0	14.767	0	0	3550.42	0	2	1
25444	61630.2	201	3	26875.4	99	0	42	0	43	4	3	1.44	5	0	1	106	70.6667	1	44.16	132.6	4	0	10.476	0	0	7703.77	0	1	1
25445	69857.2	182	3	94044.5	99	0	37	1	36	3	4	3.91	1	0	0	134	96	-1	45.1	136.5	1	0	36.857	0	1	8732.15	1	4	3
25446	20228.8	200	3	30987.4	99	0	30	1	74	3	1	4.37	3	0	0	127.333	65.3333	-1	24.75	94.5	1	0	12.689	0	0	2528.6	0	1	1
25447	5900.25	182	3	7943.15	99	1	29	0	32	3	5	4.35	1	0	0	93.3333	51.3333	99	27.39	110.5	2	0	36.037	0	0	737.532	1	4	3
25448	18958.3	168	3	33767	99	1	31	1	66	3	4	1.82	1	0	0	102	66	99	29.78	107.7	3	1	36.331	1	0	2369.79	1	4	3
25449	9779.71	203	3	21712.1	99	0	43	1	36	4	5	2.95	3	0	0	114	67	1	19.22	74.1	2	0	11.05	0	0	1222.46	0	1	1
25451	208143	202	3	119658	99	0	36	1	58	3	4	0.96	1	0	0	116.667	70.6667	99	24.87	91.2	1	0	29.409	0	0	26017.8	1	3	3
25452	24811.8	200	3	45999.3	99	0	30	0	65	3	3	3.22	3	0	0	119.333	80.6667	-1	29.92	88.2	2	0	23.486	0	1	3101.48	1	3	2
25455	71239.1	202	3	126886	99	0	36	1	42	2	4	3.4	5	0	0	140.667	92.6667	99	38.78	115	3	0	34.239	0	1	8904.89	1	4	3
25456	177585	187	3	77787.8	99	1	33	0	54	3	5	5	1	0	0	123.672	69.4982	99	21.65	83.4	1	0	14.539	0	99	22198.2	0	1	1
25457	114321	192	3	32241.5	99	1	37	0	56	4	3	3.54	1	0	0	180	90	99	35.78	102.7	1	0	25.055	0	1	14290.2	1	3	2
25458	11784.1	184	3	18316.3	99	1	40	1	53	1	4	0.83	1	0	1	92.6667	67.3333	-1	21.54	85.4	2	0	16.088	0	0	1473.01	0	2	1
25461	10933.9	199	3	26454.4	99	1	30	0	46	4	4	1.67	5	0	0	127	88	-1	33.09	111.6	3	0	13.441	0	1	1366.74	0	1	1
25464	10723.4	170	3	4768.39	99	1	34	1	68	1	5	2.76	1	0	0	123.333	71.3333	99	32.58	111.6	3	0	29.448	1	0	1340.43	1	3	3
25467	65270.3	196	3	37522.9	99	0	31	1	53	3	2	1.18	1	0	0	121.333	78.6667	-1	34.7	121.2	4	0	10.65	0	0	8158.79	0	1	1
25469	40937.3	141	3	20312	99	1	36	0	79	4	5	5	2	1	0	176	60	-1	31.78	107.2	2	0	16.356	1	1	5117.16	0	2	1
25470	5965.53	201	3	8031.03	99	0	39	0	35	3	5	2.15	6	0	0	103.333	58.6667	99	24.21	81.1	1	0	18.947	0	0	745.691	0	2	2
25473	31076.7	201	3	75670.3	99	0	39	0	20	5	4	3.27	5	0	0	96.6667	65.3333	99	19.19	72.5	1	0	22.301	0	0	3884.59	1	3	2
25475	9935.21	184	3	3633.58	99	1	40	0	73	1	1	5	2	0	0	116	66	99	27.12	101.7	2	1	10.273	0	0	1241.9	0	1	1
25478	108873	195	3	30704.9	99	0	31	0	46	4	4	2.29	6	0	0	131.333	81.3333	99	32.36	102.8	2	0	26.683	0	1	13609.1	1	3	2
25480	15218.6	205	3	33273	99	0	43	1	21	5	4	1.61	5	0	0	127	62	99	27.53	98	2	0	76.541	0	0	1902.32	1	4	3
25482	3244.65	133	3	4140.16	99	1	34	1	78	1	1	0.83	1	0	0	150	71.3333	99	23.33	100	1	0	9.635	1	1	405.581	0	1	1
25484	58586.1	203	3	104349	99	0	34	1	52	3	4	2.24	1	0	1	148	76	-1	37.66	130.8	7	0	26.332	0	1	7323.26	1	3	2
25485	94228.5	199	3	54170.5	99	1	31	0	59	3	2	0.37	3	0	0	109.333	70	99	37.51	113.7	1	0	10.037	0	0	11778.6	0	1	1
25486	71231.1	101	3	19579.6	99	1	36	0	76	4	3	0.76	2	0	0	128	62	0	33.89	99	1	0	16.638	1	0	8903.89	0	2	1
25487	21865.9	31	3	40537.8	99	0	34	0	69	3	3	1.1	3	1	0	110	61	99	24.95	95.3	7	0	29.828	1	0	2733.24	1	3	3
25489	4321.88	80	3	3404.28	99	0	42	0	74	1	1	0.38	1	0	1	137.333	49.3333	99	29.22	104.6	1	0	11.418	1	1	540.235	0	1	1
25492	47688.9	40	3	39533.5	99	0	37	1	76	3	5	2.96	1	0	0	136	65	-1	28.77	108.5	2	0	15.865	1	1	5961.11	0	2	1
25493	24662.1	191	3	28152.2	99	0	41	0	24	4	4	2.18	5	0	0	102.667	63.3333	99	23.32	82.6	1	0	13.633	0	0	3082.77	0	1	1
25494	159369	198	3	54027.9	99	1	31	1	21	3	2	1.23	5	0	0	120	76	99	39.01	131.2	1	0	42.411	0	0	19921.1	1	4	3
25495	7326.27	184	3	19256.3	99	1	40	0	53	1	1	3.28	1	0	0	120	70.6667	99	27.46	91.3	3	0	23.932	0	0	915.784	1	3	2
25499	70616.4	183	3	95066.6	99	0	37	1	37	2	5	4.95	1	0	0	135	75	-1	24.88	90.8	1	0	36.919	0	1	8827.05	1	4	3
25501	29753	2	3	52993.8	99	1	29	1	61	3	3	2.78	3	0	0	118.667	75.3333	1	35.62	128.6	10	0	21.951	1	0	3719.13	1	3	2
25503	89171.7	198	3	68641.5	99	1	31	0	69	3	5	1.65	1	0	0	105.333	66.6667	99	26.24	94.4	1	0	26.644	0	0	11146.5	1	3	2
25504	148365	197	3	88116.4	99	1	35	1	53	3	4	3.3	1	0	0	141.333	76	1	26.06	98.8	3	0	9.688	0	1	18545.6	0	1	1
25507	18344.4	93	3	28599.9	99	0	32	0	85	3	1	1.29	2	1	0	178	62	99	25.33	88.3	1	0	15.023	1	1	2293.05	0	2	1
25509	100422	184	3	26961.9	99	1	40	0	33	1	2	2.05	1	0	0	110.667	73.3333	99	33.8	104	4	0	22.424	0	0	12552.8	1	3	2
25513	16438.5	204	3	30475.8	99	0	43	1	61	3	4	0.64	3	0	0	168	99	1	24.32	92.3	2	1	20.269	0	1	2054.82	0	2	2
25515	36867.3	194	3	57478	99	1	42	0	75	3	4	3.76	2	0	0	172	73	99	32.51	110.6	2	0	18.081	0	1	4608.41	0	2	2
25522	67590.5	183	3	29474.6	99	1	38	0	43	4	4	2.45	1	0	0	123.672	69.4982	99	29.0633	98.8231	3	0	27.131	0	99	8448.81	1	3	3
25525	14941.8	199	3	25328	99	1	30	1	24	4	2	0.5	5	0	0	106.667	62	99	26.58	83	3	0	108.329	0	0	1867.73	1	4	3
25526	103212	203	3	64535.3	99	0	34	0	64	3	1	1.92	1	0	0	123.333	78	99	26.25	88.5	2	0	25.657	0	0	12901.5	1	3	2
25527	60609.2	196	3	81594.5	99	0	31	0	24	3	5	4.24	5	0	0	123.672	69.4982	99	24.48	79.3	1	0	13.497	0	99	7576.15	0	1	1
25528	49312.3	189	3	91421.4	99	1	32	0	50	3	4	2.46	2	0	0	113.333	72.6667	99	31.27	99.5	1	0	19.185	0	0	6164.04	0	2	2
25529	37048.9	156	3	36528.5	99	0	31	1	75	3	4	5	1	1	0	183.333	68.6667	-1	28.99	103.5	2	1	30.027	1	1	4631.11	1	3	3
25530	39961.7	203	3	97304.8	99	0	34	0	33	3	4	3.34	1	0	0	92	63	99	28.94	101.1	2	0	27.063	0	0	4995.21	1	3	3
25533	25826	186	3	45999.3	99	1	33	0	64	3	3	2.64	1	0	0	142.667	58	-1	31.35	103	1	0	15.595	0	1	3228.25	0	2	1
25536	85535.4	185	3	50925.7	99	0	35	0	33	3	4	0.95	1	0	0	113	85	1	28.99	101.6	1	0	13.647	0	1	10691.9	0	1	1
25537	15084.4	188	3	13808	99	0	33	1	66	4	2	2.9	3	0	0	119.333	66.6667	-1	37.83	117.6	2	0	20.574	0	0	1885.55	0	2	2
25543	103900	166	3	29302.5	99	1	37	1	57	4	4	3.54	1	0	0	136.667	89.3333	99	41.36	130.7	6	0	12.664	1	1	12987.5	0	1	1
25545	32619.3	189	3	58098.9	99	1	32	0	64	3	5	5	1	0	0	119	73	-1	21.43	71.7	1	0	13.348	0	0	4077.41	0	1	1
25551	2687.41	201	3	5366.64	99	0	42	0	32	1	3	0.8	1	0	0	100.667	66	99	24.46	85.1	1	0	27.651	0	0	335.926	1	3	3
25553	62237.3	203	3	115383	99	0	34	1	49	3	3	0.14	1	0	0	140.667	76	1	25.32	95.7	3	0	20.291	0	1	7779.66	0	2	2
25556	18895.5	194	3	32029.9	99	1	37	0	28	4	4	0.85	5	0	0	128	80	99	46.58	121.9	1	0	20.809	0	1	2361.94	0	2	2
25560	20909.7	35	3	16493.2	99	0	37	1	70	3	4	1.28	1	1	0	106.667	78.6667	99	32.61	123.5	8	1	15.752	1	0	2613.71	0	2	1
25561	3140.18	191	3	4880.85	99	0	40	1	68	1	2	1.81	1	0	1	124	86	-1	25.59	97	1	0	33.901	0	1	392.522	1	4	3
25562	22407.2	96	3	34933.9	99	0	39	1	71	3	3	3.2	1	1	1	140	58	-1	36.39	128.7	3	0	25.646	1	1	2800.89	1	3	2
25567	34906.2	185	3	84802.2	99	1	30	1	50	3	5	5	1	0	0	125	72	99	33.06	118.2	1	0	14.202	0	0	4363.28	0	1	1
25570	11684.5	8	3	25497.3	99	0	36	0	85	4	1	1.43	2	0	1	126	52	-1	35.18	98.8231	2	1	13.122	1	0	1460.56	0	1	1
25575	54886.8	193	3	101756	99	0	32	0	57	3	4	2.08	1	0	0	93.3333	72.6667	99	24.12	95.7	1	0	25.634	0	0	6860.85	1	3	2
25576	160500	185	3	73732.6	99	0	35	1	28	3	4	2.15	5	0	0	116.667	56	99	26.51	90.4	4	0	13.891	0	0	20062.4	0	1	1
25578	91173.5	181	3	26741.7	99	1	41	0	41	4	2	1.76	4	0	0	130.667	82	99	39.18	113.6	2	0	18.271	0	1	11396.7	0	2	2
25579	32962.3	196	3	27905.9	99	0	31	1	53	4	3	0.43	6	0	0	128	84.6667	-1	27.15	94.6	1	0	66.539	0	1	4120.29	1	4	3
25580	83123.5	201	3	75835.4	99	0	39	1	28	3	4	5	1	0	0	115.333	78	99	25.01	89.4	4	0	108.274	0	0	10390.4	1	4	3
25584	122377	60	3	37024.8	99	1	37	1	78	3	3	5	1	0	0	182	88	-1	34.58	126.9	10	1	8.148	1	1	15297.1	0	1	1
25586	3999.08	193	3	8743.34	99	0	32	0	26	3	3	3.83	1	0	0	114	62	99	28.45	112.7	1	0	30.846	0	0	499.885	1	4	3
25588	22429.8	191	3	27852	99	0	40	1	23	1	1	0.8	6	0	0	113.333	61.3333	-1	31.22	96	24	0	26.267	0	0	2803.73	1	3	2
25595	20284.8	99	3	16815.9	99	0	43	0	85	3	5	5	2	1	0	183.333	86	99	21.48	76.6	2	1	12.084	1	1	2535.6	0	1	1
25601	96244	185	3	34278.5	99	0	35	1	58	3	4	1.76	1	0	1	92	54	1	33.77	120.4	1	0	32.207	0	0	12030.5	1	4	3
25604	34970.6	100	3	27584.2	99	0	34	0	83	3	1	1.29	2	1	0	138.667	63.3333	99	18.65	84.9	2	1	12.413	1	1	4371.33	0	1	1
25607	22741.7	52	3	11283.8	99	1	41	1	78	4	2	1.49	1	0	0	124.667	60	99	22.94	87.1	1	0	9.135	1	0	2842.72	0	1	1
25608	31149.4	184	3	75847.2	99	1	38	1	21	3	3	1.82	1	0	0	117	68	99	19.62	72.2	4	0	21.96	0	0	3893.67	1	3	2
25611	80642.6	195	3	73572	99	0	35	0	24	2	4	5	1	0	0	110.667	64.6667	99	22.48	76.4	2	0	34.696	0	0	10080.3	1	4	3
25615	157489	200	3	68985	99	0	30	0	51	3	4	4.96	1	0	0	143	84	-1	39.18	116.5	1	0	13.316	0	1	19686.1	0	1	1
25616	69309.8	203	3	123449	99	0	34	0	46	3	4	5	1	0	0	124	78.6667	99	27.31	87	1	0	20.137	0	0	8663.72	0	2	2
25618	22447.6	128	3	18508.6	99	1	30	0	79	4	3	0.89	2	0	0	238	83	99	29.0633	98.8231	3	0	15.658	1	1	2805.95	0	2	1
25620	3470.87	199	3	7588.5	99	0	37	0	26	3	5	5	1	0	0	104	60	99	23.11	87.7	1	0	69.011	0	0	433.859	1	4	3
25621	88650.9	187	3	47657.8	99	0	38	1	34	1	4	2.36	1	0	0	117.333	90.6667	99	26.11	88.6	4	0	24.137	0	1	11081.4	1	3	2
25622	52603	191	3	23374.3	99	0	40	0	29	1	1	2.5	4	0	0	104	62.6667	99	34.02	94.1	3	0	32.019	0	0	6575.38	1	4	3
25624	17987.8	192	3	35920.9	99	1	34	0	26	1	2	1.24	6	0	0	108.667	68.6667	99	27.44	91.7	5	0	11.505	0	0	2248.48	0	1	1
25627	25245.3	39	3	24890.7	99	0	39	0	85	3	3	2.58	2	1	0	123.672	69.4982	-1	30.36	98.8231	1	1	22.236	1	99	3155.66	1	3	2
25629	46753.1	193	3	113584	99	0	32	1	57	3	4	2.08	1	0	0	123.672	69.4982	99	39.36	135	3	0	20.135	0	99	5844.14	0	2	2
25631	52299.3	199	3	127057	99	1	31	1	41	3	4	4.05	1	0	0	115	73	-1	31.18	108.3	2	0	30.261	0	0	6537.41	1	3	3
25632	40757.9	190	3	99243.5	99	1	32	1	31	3	5	5	1	0	0	110.667	68.6667	0	22.97	92.6	6	0	41.133	0	0	5094.74	1	4	3
25634	69210.8	25	3	29028.1	99	1	31	1	80	3	4	1.56	3	0	0	123.672	69.4982	-1	34.39	98.8231	1	1	20.846	1	99	8651.35	0	2	2
25637	20569.9	191	3	34868.2	99	0	41	0	30	4	2	1.61	6	0	0	114	57.3333	1	45.4	126	10	0	12.496	0	0	2571.24	0	1	1
25647	160846	196	3	48663.6	99	1	35	0	76	3	3	4.95	1	0	0	180	63	-1	22.48	84.1	1	0	13.347	0	1	20105.7	0	1	1
25650	238325	203	3	100294	99	0	34	0	54	3	2	2.81	1	0	1	109	65	1	23.01	89.4	1	0	12.339	0	0	29790.6	0	1	1
25651	16220.7	203	3	39496.6	99	0	43	0	33	3	5	0.58	1	0	0	123.672	69.4982	99	23.72	98.8231	4	0	45.932	0	99	2027.59	1	4	3
25653	14946.2	203	3	36310.9	99	0	34	0	68	3	5	1.17	1	0	0	118.667	62	99	34.03	108.2	1	1	7.343	0	0	1868.28	0	1	1
25657	15149.2	41	3	26982.6	99	0	34	1	69	3	4	1	3	0	0	175.333	84.6667	1	25.26	101	7	1	15.278	1	1	1893.65	0	2	1
25660	76858.6	194	3	21676.1	99	1	42	1	43	4	5	5	1	0	0	140	88	99	34.51	111.7	3	1	23.596	0	1	9607.32	1	3	2
25662	36039.3	196	3	87555	99	0	31	0	54	3	4	3.79	1	0	0	123.333	76	-1	29.0633	98.8231	1	0	13.772	0	0	4504.91	0	1	1
25665	16149.6	92	3	28729.4	99	1	31	0	85	3	3	2.23	3	0	0	176	98	-1	26.65	101.6	1	0	14.455	1	1	2018.7	0	1	1
25667	9933.69	187	3	24034.3	99	1	33	1	58	4	5	5	1	0	0	121.333	76	99	31.49	106.3	1	0	53.045	0	0	1241.71	1	4	3
25668	156420	203	3	53028.1	99	0	34	1	31	3	2	2.15	3	0	0	134	86	1	22.77	82.6	5	0	41.05	0	1	19552.5	1	4	3
25671	26029.5	184	3	29713.1	99	1	43	1	22	4	2	1.84	5	0	0	124	67.3333	99	28.51	94.6	8	0	69.916	0	0	3253.68	1	4	3
25674	55106.4	30	3	43466.9	99	0	40	0	75	3	5	1.61	2	1	0	152.667	56	99	28.92	98.8231	2	1	17.537	1	1	6888.3	0	2	2
25677	7313.63	195	3	3170.13	99	1	39	0	62	1	1	0.91	5	0	0	158	64	-1	36.76	121	1	0	12.868	0	1	914.204	0	1	1
25679	24975	108	3	22338	99	1	38	0	78	4	4	3.63	1	0	1	172.667	66.6667	99	20.96	78.5	1	0	19.263	1	1	3121.88	0	2	2
25680	61487.8	73	3	55341.3	99	1	41	0	78	3	4	3.76	2	0	0	159.333	60.6667	-1	25.29	95.2	1	1	25.663	1	1	7685.97	1	3	2
25683	49193.9	184	3	37867.9	99	1	38	1	40	3	2	0.04	4	0	0	126	93	1	24.58	93	3	0	23.798	0	1	6149.24	1	3	2
25685	17021.8	201	3	33991.9	99	0	39	1	38	1	3	0.91	1	0	0	114	66	99	28.62	97.4	2	0	34.629	0	0	2127.73	1	4	3
25686	14858	204	3	32484.7	99	0	43	1	21	5	4	0.21	5	0	0	124	78	99	24.36	85.7	1	0	6.078	0	0	1857.25	0	1	1
25687	30253.5	175	3	53885.1	99	1	32	1	66	3	5	5	1	0	0	138	82	1	33.86	117.3	1	0	28.014	1	1	3781.68	1	3	3
25688	30870.1	194	3	47097.6	99	1	42	0	56	4	4	4.92	1	0	0	128	79	99	38.58	123.6	1	0	11.528	0	0	3858.76	0	1	1
25690	9063.91	28	3	14131.1	99	0	39	1	72	3	1	2.15	2	1	0	160	94	1	18.62	84	3	0	15.531	1	1	1132.99	0	2	1
25692	7564.75	146	3	6808.57	99	0	42	0	76	3	1	1.44	2	1	1	156	77.3333	99	27.8	96.3	2	1	14.738	1	1	945.594	0	2	1
25697	24952	173	3	44442.5	99	1	33	1	61	3	3	2.64	1	0	1	86.6667	64.6667	-1	23.04	89.2	1	0	29.697	1	0	3119	1	3	3
25698	307079	193	3	105916	99	0	32	0	31	3	3	1.82	1	0	0	119.333	79.3333	99	25.68	87.3	2	0	12.546	0	0	38384.9	0	1	1
25707	21722.2	202	3	18390	99	0	36	0	66	4	1	2.6	1	0	0	122.667	61.3333	-1	23.88	88	1	0	35.009	0	0	2715.28	1	4	3
25708	33800.9	189	3	82303.6	99	0	37	0	22	3	5	5	5	0	0	115.333	65.3333	0	29.19	94.6	3	0	10.407	0	0	4225.12	0	1	1
25719	54505.3	192	3	29097.6	99	1	37	0	50	4	3	2.13	1	0	0	138	88	1	29.61	104.9	4	0	9.909	0	1	6813.16	0	1	1
25722	12787	188	3	6449.86	99	0	29	0	33	3	4	5	1	0	0	108	64.6667	99	33.32	99.5	1	0	20.859	0	0	1598.38	0	2	2
25723	29447.5	203	3	71540.8	99	0	34	0	61	3	2	1.2	1	0	0	114	76.6667	1	26.88	95.9	2	0	13.459	0	0	3680.94	0	1	1
25724	47055.1	179	3	25134.1	99	1	42	0	23	4	3	0.2	6	0	0	100	64	99	22.31	90.1	3	0	61.067	1	0	5881.89	1	4	3
25725	22379.4	204	3	37935.5	99	0	43	0	33	4	2	0.56	1	0	0	121.333	70.6667	-1	30.3	98.8231	2	0	6.471	0	0	2797.43	0	1	1
25727	120707	199	3	50796.9	99	1	37	1	66	3	5	4.13	1	0	0	166.667	96	-1	29.64	106.7	3	0	13.467	1	1	15088.3	0	1	1
25728	52636	200	3	93751	99	0	30	0	46	3	3	3.75	2	0	0	127.333	66	1	25.2	98.8231	3	0	18.341	0	0	6579.49	0	2	2
25733	224747	183	3	77518.6	99	1	38	0	20	3	3	2.06	1	0	0	106	61.3333	1	30.27	94	1	0	18.717	0	0	28093.4	0	2	2
25736	91686	154	3	45735.7	99	0	39	0	79	5	2	5	2	1	0	171.333	63.3333	99	22.65	79.1	1	0	17.254	1	1	11460.7	0	2	2
25739	38515.7	202	3	68601.2	99	0	36	0	62	3	5	4	1	0	0	130	66	-1	23.49	77.5	2	0	36.349	0	1	4814.46	1	4	3
25743	57877.3	203	3	34374.3	99	0	34	0	64	3	3	3.52	1	0	0	141.333	76.6667	-1	25.86	94.3	2	1	24.217	0	1	7234.67	1	3	2
25745	19272.5	198	3	29403.5	99	1	36	0	45	4	3	1.21	5	0	0	116.667	70	99	24.84	87.8	2	0	21.703	0	0	2409.06	1	3	2
25751	137387	195	3	78981.9	99	1	39	0	50	3	4	5	1	0	0	125.333	69.3333	1	33.52	113.8	2	0	26.873	0	0	17173.4	1	3	3
25752	23683.6	204	3	29408.8	99	0	43	0	38	1	2	1.11	5	0	0	128.667	76.6667	0	32.58	103.6	6	0	67.582	0	0	2960.45	1	4	3
25756	53795.6	191	3	24934.4	99	0	41	1	22	4	4	4.24	5	0	0	108	63	99	18.67	66.4	1	0	35.703	0	0	6724.45	1	4	3
25760	66666.1	183	3	89748.5	99	0	37	0	33	3	5	4.95	1	0	0	126	80	99	23.04	82	1	0	15.564	0	1	8333.26	0	2	1
25762	1621.25	191	3	2519.95	99	0	40	1	63	1	1	0	4	0	0	153.333	82	99	30.94	109.2	1	0	16.167	0	1	202.656	0	2	1
25764	58449.3	181	3	25488.3	99	1	41	0	53	4	3	1.34	3	0	0	156.667	96.6667	0	39.93	114.6	1	0	18.494	0	1	7306.17	0	2	2
25765	29812	131	3	46478.5	99	0	32	0	71	3	2	5	2	1	1	142	54	99	37.94	98.8231	1	1	18.249	1	1	3726.5	0	2	2
25766	30948.2	185	3	75357.4	99	0	35	0	24	2	5	3.36	5	0	0	108	67	0	19.41	69	2	0	32.915	0	0	3868.53	1	4	3
25767	13483.5	39	3	5912.11	99	1	40	1	67	1	4	3.3	1	0	0	128	82	-1	23.79	91.5	1	0	18.629	1	1	1685.44	0	2	2
25768	24265.3	46	3	37830.9	99	1	42	0	84	3	2	5	2	0	0	131.333	80	-1	29.69	100.1	3	1	14.278	1	1	3033.16	0	1	1
25769	7698.72	31	3	11793.3	99	0	32	1	85	3	3	1.72	2	0	0	123.672	69.4982	99	21.73	83.8	1	0	16.757	1	99	962.34	0	2	1
25773	20386.5	88	3	36310.9	99	0	34	0	65	3	3	1.24	3	0	1	142.667	64.6667	99	30.8	108.2	3	0	22.823	1	1	2548.31	1	3	2
25778	41036.5	182	3	89719.8	99	1	29	1	36	3	4	2.29	1	0	0	122.667	80	99	34.86	114.9	2	0	36.504	0	1	5129.56	1	4	3
25779	24737.6	6	3	20507.2	99	1	38	1	84	3	4	5	1	0	0	121	63	-1	23.6	100.9	1	1	16.515	1	0	3092.21	0	2	1
25780	2434.34	200	3	5927.5	99	0	30	0	22	3	3	2.55	1	0	0	110.667	57.3333	-1	22.13	95.5	4	0	54.268	0	0	304.293	1	4	3
25786	37665	183	3	91712.5	99	1	38	1	34	5	1	4.12	5	0	1	117	69	99	31.01	116	2	0	31.273	0	0	4708.12	1	4	3
25788	19746.5	203	3	43172.7	99	0	34	1	26	3	2	0.93	1	0	0	101.333	63.3333	1	19.45	78.3	1	0	38.106	0	0	2468.32	1	4	3
25790	15907.9	194	3	5973.47	99	1	42	1	28	4	4	3.48	5	0	0	116	87	99	35.86	109.7	1	0	5.561	0	1	1988.49	0	1	1
25791	2205.9	32	3	4138.11	99	1	43	1	71	1	2	1.6	1	0	1	174	58.6667	-1	26.66	93.6	8	0	11.864	1	1	275.738	0	1	1
25793	48232.8	199	3	117178	99	0	37	0	47	3	5	5	1	0	0	124	76	99	26.28	89.1	1	0	39.762	0	0	6029.1	1	4	3
25795	2306.5	87	3	4326.81	99	1	34	0	81	1	1	0.91	1	0	0	181.333	60.6667	99	28.08	90.5	1	0	8.404	1	1	288.312	0	1	1
25796	40561.1	202	3	17581.4	99	0	42	0	45	1	4	4.99	1	0	0	110	76	99	44.67	126.5	2	0	25.384	0	0	5070.13	1	3	2
25797	17332.1	74	3	19135.9	99	0	33	0	85	4	2	4	2	1	0	136	56	99	31.87	105	2	1	9.484	1	1	2166.52	0	1	1
25802	14244.8	192	3	31625.1	99	1	37	0	21	4	3	1.11	5	0	0	106.667	63.3333	99	26.62	84.7	2	0	7.293	0	0	1780.6	0	1	1
25805	12616.7	114	3	19326.8	99	0	29	0	82	3	1	1.52	5	0	0	138	70	-1	21.79	76	2	0	15.554	1	1	1577.08	0	2	1
25807	66214.6	182	3	32561.8	99	0	37	0	25	4	4	3.84	5	0	0	107	68	99	30.39	84.4	4	0	25.455	0	0	8276.83	1	3	2
25809	28644.4	201	3	53104.6	99	0	39	0	62	3	3	1.4	3	0	0	158	75.3333	1	25.15	87.9	2	0	21.714	0	1	3580.55	1	3	2
25812	67781.2	189	3	120727	99	1	32	0	45	3	4	4.64	1	0	0	132	86	-1	34.05	125.6	1	0	14.331	0	1	8472.65	0	1	1
25814	121774	203	3	32694.5	99	0	43	1	21	1	2	1.97	5	0	0	124	68	99	30.48	103.8	2	0	34.221	0	0	15221.8	1	4	3
25815	48061.7	187	3	85603.7	99	1	38	0	59	3	3	2.02	1	0	0	130	76	99	49.51	131.7	3	0	21.057	1	1	6007.71	0	2	2
25816	54556.4	190	3	29124.9	99	1	32	1	42	4	2	1.34	6	0	0	135.333	70.6667	1	22.92	86.4	7	0	24.805	0	1	6819.55	1	3	2
25818	42072.1	201	3	18236.4	99	0	42	0	47	1	4	4.52	3	0	0	88.6667	64.6667	99	28.19	95.2	1	0	9.512	0	0	5259.02	0	1	1
25819	5300.44	183	3	7135.67	99	1	38	0	21	3	2	0.33	3	0	0	91.3333	54	1	18.99	76.3	4	0	14.055	0	0	662.556	0	1	1
25822	24668.5	201	3	14604	99	0	39	1	62	4	2	2.2	1	0	1	123.672	69.4982	-1	37.98	125.5	4	1	27.797	0	99	3083.57	1	3	3
25827	90901.8	201	3	27328.4	99	0	42	0	38	1	5	4.79	1	0	0	110	55.3333	99	27.68	88.8	2	0	17.656	0	0	11362.7	0	2	2
25828	22042.3	106	3	21732.7	99	1	29	0	81	3	5	1.82	1	1	0	158	60	99	24.05	88.6	3	0	15.672	1	1	2755.29	0	2	1
25830	15119.7	140	3	23572.4	99	0	39	0	84	3	2	4	2	1	0	180	82	99	21.58	81.5	1	1	17.459	1	1	1889.96	0	2	2
25832	11206.3	104	3	19935.5	99	0	35	1	83	3	3	2.56	1	0	0	123.672	69.4982	99	21.44	89.1	1	1	39.423	1	99	1400.79	1	4	3
25838	7561.15	92	3	6011.29	99	0	43	1	78	1	5	5	1	1	1	123.672	69.4982	-1	22.99	91.6	2	1	59.379	1	99	945.144	1	4	3
25839	14897.9	127	3	25253.6	99	0	41	1	22	4	4	2.18	5	0	0	108.667	78	99	20.58	70.2	3	0	58.811	1	0	1862.24	1	4	3
25841	94887.4	195	3	85402.2	99	1	42	0	77	3	3	1.25	2	0	0	144	65.3333	99	32.55	112.5	1	1	15.489	0	1	11860.9	0	2	1
25842	15641.8	184	3	31236	99	1	40	1	21	1	3	0.41	5	0	0	113.333	66	-1	19.33	69.5	10	0	39.163	0	0	1955.22	1	4	3
25844	40655.1	201	3	38973.8	99	0	39	1	47	3	4	2.47	6	0	0	128	87.3333	-1	30.85	109.2	1	0	23.303	0	1	5081.88	1	3	2
25847	52414.5	182	3	40347	99	1	29	0	59	3	3	2.06	1	0	0	118	75.3333	-1	26.91	91.5	2	0	1.934	0	0	6551.81	0	1	1
25848	62488	191	3	51188.5	99	0	40	0	20	3	4	0.32	5	0	0	109.333	68	1	19.55	80	6	0	33.569	0	0	7811	1	4	3
25850	32655.5	182	3	58163.4	99	0	37	0	68	3	5	4	1	0	0	123.672	69.4982	99	29.14	103.9	1	0	29.841	0	99	4081.94	1	3	3
25851	5017.62	37	3	10949.2	99	0	41	1	85	4	3	1.5	2	0	0	98	45.3333	-1	26.62	94.6	1	0	17.615	1	0	627.203	0	2	2
25854	96896.7	41	3	92889.6	99	0	35	1	57	3	5	2.15	5	0	0	123.672	69.4982	99	37.15	98.8231	1	1	62.821	1	99	12112.1	1	4	3
25856	37227.6	189	3	57724.9	99	1	32	0	70	3	3	4.12	2	0	0	165.333	90	-1	31	99.3	1	1	16.868	0	1	4653.45	0	2	2
25859	25833.2	200	3	62902.5	99	0	30	1	25	3	3	3.19	1	0	0	113.333	70	99	27.35	90.2	1	0	34.223	0	0	3229.15	1	4	3
25860	39718.7	186	3	19027.8	99	1	43	1	45	1	2	0.88	1	0	0	118	66.6667	0	29.26	99.3	12	0	15.407	0	0	4964.84	0	2	1
25862	28991	183	3	53747.1	99	0	37	1	62	3	3	1.92	1	0	1	123.672	69.4982	99	44.54	143.5	2	0	39.628	0	99	3623.87	1	4	3
[truncated: 32,829 more rows]
